# Supplementary material for: Integrated ATAC-seq and mRNA-seq analyses on granulosa cells identify key regulators of follicle selection in chickens
Source: J Anim Sci Biotechnol. 2026 Apr 17;17:70. doi: 10.1186/s40104-026-01386-y (PMC13088730; doi:10.1186/s40104-026-01386-y)
Supplement: Supplementary file 1 — Additional file 1: Table S1. Primer used in this study. Table S2. Alignment statistics of ATAC-seq data to the reference genome. Table S3. Table of peak counts for each sample. Table S4. Alignment statistics of mRNA-seq data to the reference genome. Table S5. Base composition statistics table. Table S6. Statistical summary of genetic testing. Table S7. 146 DEGs specific to Pre-GCs-R. Table S8. 40 DEGs specific to Post-GCs. Table S9. Four-Quadrant Plot showing concordant increases in chromatin accessibility and gene expression. Table S10. Four-Quadrant Plot showing concordant decrease in chromatin accessibility and gene expression. Table S11. KEGG pathway enrichment analysis for parts I–IV of the study. [file 40104_2026_1386_MOESM1_ESM.xlsx]

## Sheet: Supplementary Table S1
Primer used in this study. TM, Annealing Temperature
Prime	Sequence (5′-3′)	TM
GATA6-F	GAGCTGCTGGAAGACCTCTC	60
GATA6-R	GCTCAGGCCGTTCATTTTGG
GATA4-F	GGGAGAGCCCGTCTGTAATG	60
GATA4-R	CTCTCACTGCTGGATGGACC
NR5A1-F	CTCACCATCGACGCAGAAGA	60
NR5A1-R	GTTCTGCACGGTCCTCTTGA
FDFT1-F	CTCAACCAGACCAGCCGTAG	60
FDFT1-R	TCAGCATCGGGACCTTTACG
DHCR24-F	CTGTGTCATTGCGTGTTGGG	60
DHCR24-R	CGAACAACCTGTCTCTCGCT
SMAD2-F	TGGCGGAGACCAACTAACAC	60
SMAD2-R	CCTCTTGCCCATTCTGCTCA
SMAD3-F	CTGTGTACCAGCTGACCAGG	60
SMAD3-R	GAGCCCATCTGTGTGAGGAC
ADCY5-F	TGCCAGGGGTGAACCTTTTT	60
ADCY5-R	GTGCCAGGACAAAGACGGTA
PPARA-F	AATCACCCAGTGGAGCAGAAA	60
PPARA-R	AAGGCACTTCTGAAAACGACAG
GAPDH-F	GAGGGTAGTGAAGGCTGCTG	60
GAPDH-R	CACAACACGGTTGCTGTATC

## Sheet: Supplementary Table S2
Alignment statistics of ATAC-seq data to the reference genome
Sample_ID	Total_Reads	UnMapped_Reads	Mapped_Reads	Multi_Mapped_Reads	Unique_Mapped_Reads	Duplicate_Reads
Pre-GCs-A1	69219250	3043119-4.40%	66176131-95.60%	6325226-9.14%	59850905-86.47%	15270160-23.08%
Pre-GCs-A2	56359366	2868910-5.09%	53490456-94.91%	5337096-9.47%	48153360-85.44%	8076910-15.10%
Pre-GCs-A3	53195692	2590857-4.87%	50604835-95.13%	5012319-9.42%	45592516-85.71%	6952778-13.74%
Post-GCs-A1	49566812	2505842-5.06%	47060970-94.94%	3389446-6.84%	43671524-88.11%	7154658-15.20%
Post-GCs-A2	45139362	2655247-5.88%	42484115-94.12%	3599505-7.97%	38884610-86.14%	6054636-14.25%
Post-GCs-A3	47115974	2439086-5.18%	44676888-94.82%	3086477-6.55%	41590411-88.27%	5308048-11.88%

## Sheet: Supplementary Table S3
Table of peak counts for each sample
SampleId	PeakNumber	TotalLength	AverageLength	TotalPileup	AveragePileup	GenomeRatio	FRiP	Bam_Reads	Peak_Reads
Pre-GCs-A1	79682	38590292	484	3583650	44	0.0368	0.396	59006274	23366191
Pre-GCs-A2	68411	30294641	442	2802329	40	0.0289	0.3229	46788387	15109461
Pre-GCs-A3	67667	30275156	447	2807460	41	0.0289	0.3361	44225159	14865899
Post-GCs-A1	85171	37395967	439	3385450	39	0.0356	0.4183	42161894	17635192
Post-GCs-A2	78982	31840556	403	2753177	34	0.0304	0.3469	37479783	13001317
Post-GCs-A3	91288	38940496	426	3640941	39	0.0371	0.4393	40180938	17651838

## Sheet: Supplementary Table S4
Alignment statistics of mRNA-seq data to the reference genome
Sample	Total	Unmapped(%)	Unique_Mapped(%)	Multiple_Mapped(%)	Total_Mapped(%)
Pre-GCs-R1	38958822	1097219 (2.82%)	36267946 (93.09%)	1593657 (4.09%)	37861603 (97.18%)
Pre-GCs-R2	56677514	1522795 (2.69%)	52907054 (93.35%)	2247665 (3.97%)	55154719 (97.31%)
Pre-GCs-R3	37506434	1017572 (2.71%)	35035259 (93.41%)	1453603 (3.88%)	36488862 (97.29%)
Post-GCs-R1	43768912	1238910 (2.83%)	40264419 (91.99%)	2265583 (5.18%)	42530002 (97.17%)
Post-GCs-R2	49962434	1285469 (2.57%)	46022711 (92.11%)	2654254 (5.31%)	48676965 (97.43%)
Post-GCs-R3	53503824	1437640 (2.69%)	49236333 (92.02%)	2829851 (5.29%)	52066184 (97.31%)

## Sheet: Supplementary Table S5
Base composition statistics table
Sample	Sequencing Depth	RawData(bp)	BF_Q20(%)	BF_Q30(%)	BF_N(%)	BF_GC(%)	CleanData(bp)	AF_Q20(%)	AF_Q30(%)	AF_N(%)	AF_GC(%)
Pre-GCs-R1	5.32353	5855880300	5822154464 (99.42%)	5731813587 (97.88%)	28595 (0.00%)	2696043424 (46.04%)	5802092471	5768709694 (99.42%)	5679087825 (97.88%)	28383 (0.00%)	2668580854 (45.99%)
Pre-GCs-R2	7.74275	8517027000	8463287163 (99.37%)	8315059946 (97.63%)	47613 (0.00%)	3883820382 (45.60%)	8460998153	8407648730 (99.37%)	8260220177 (97.63%)	47384 (0.00%)	3855053085 (45.56%)
Pre-GCs-R3	5.12571	5638284300	5609174919 (99.48%)	5528506239 (98.05%)	26280 (0.00%)	2549778247 (45.22%)	5596142931	5567254121 (99.48%)	5487077199 (98.05%)	26118 (0.00%)	2528461031 (45.18%)
Post-GCs-R1	5.98093	6579024000	6537075295 (99.36%)	6425960175 (97.67%)	30870 (0.00%)	3039545907 (46.20%)	6536366870	6494697153 (99.36%)	6384170173 (97.67%)	30710 (0.00%)	3017787072 (46.17%)
Post-GCs-R2	6.82673	7509406200	7462589461 (99.38%)	7336634453 (97.70%)	34828 (0.00%)	3474634863 (46.27%)	7459741347	7413231999 (99.38%)	7287931817 (97.70%)	34652 (0.00%)	3449521335 (46.24%)
Post-GCs-R3	7.30892	8039811300	7993489633 (99.42%)	7869977467 (97.89%)	35013 (0.00%)	3720919592 (46.28%)	7987592195	7941597531 (99.42%)	7818782681 (97.89%)	34832 (0.00%)	3694295975 (46.25%)

## Sheet: Supplementary Table S6
Statistical summary of genetic testing
sample	Refer_Genes	sequenced_Refer_Genes(%)	Novel_Genes	sequenced_Novel_Genes(%)	Total_Genes	sequenced_Total_Genes(%)
all	17807	16028 (90.01%)	293	293 (100.00%)	18100	16321 (90.17%)
Pre-GCs-R1	17807	14620 (82.10%)	293	288 (98.29%)	18100	14908 (82.36%)
Pre-GCs-R2	17807	14855 (83.42%)	293	286 (97.61%)	18100	15141 (83.65%)
Pre-GCs-R3	17807	14540 (81.65%)	293	285 (97.27%)	18100	14825 (81.91%)
Post-GCs-R1	17807	14378 (80.74%)	293	285 (97.27%)	18100	14663 (81.01%)
Post-GCs-R2	17807	14449 (81.14%)	293	283 (96.59%)	18100	14732 (81.39%)
Post-GCs-R3	17807	14544 (81.68%)	293	283 (96.59%)	18100	14827 (81.92%)

## Sheet: Supplementary Table S7
146 DEGs specific to Pre-GCs-R
id	Pre-GCs-R1_tpm	Pre-GCs-R2_tpm	Pre-GCs-R3_tpm	Post-GCs-R1_tpm	Post-GCs-R2_tpm	Post-GCs-R3_tpm	Pre-GCs-R1_count	Pre-GCs-R2_count	Pre-GCs-R3_count	Post-GCs-R1_count	Post-GCs-R2_count	Post-GCs-R3_count	Symbol	Description	KEGG_A_class	KEGG_B_class	Pathway	K_ID	GO Component	GO Function	GO Process	TF_family
MSTRG.1258	3.858	1.814	4.211	0	0	0	24	16	25	0	0	0	--	-	-	-	-	-	-	-	-	--
MSTRG.13430	2.933	3.049	6.689	0	0	0	5	7.37	10.88	0	0	0	--	XP_040512912.1 taxid=9031 adenosine 5'-monophosphoramidase HINT1-like [Gallus gallus]	-	-	-	-	-	-	-	--
ncbi_100049618	7.147	2.24	3.744	0	0	0	18	8	9	0	0	0	FCER1G	high affinity immunoglobulin epsilon receptor subunit gamma precursor	Human Diseases;Environmental Information Processing;Organismal Systems;Environmental Information Processing;Organismal Systems;Organismal Systems;Organismal Systems;Human Diseases	Infectious disease: bacterial;Signal transduction;Immune system;Signal transduction;Immune system;Immune system;Immune system;Immune disease	ko05152//Tuberculosis;ko04072//Phospholipase D signaling pathway;ko04611//Platelet activation;ko04071//Sphingolipid signaling pathway;ko04625//C-type lectin receptor signaling pathway;ko04650//Natural killer cell mediated cytotoxicity;ko04664//Fc epsilon RI signaling pathway;ko05310//Asthma	K07983;K07983;K07983;K07983;K07983;K07983;K07983;K07983	GO:0016020//membrane;GO:0030288//outer membrane-bounded periplasmic space;GO:0031362//anchored component of external side of plasma membrane;GO:0055052//ATP-binding cassette (ABC) transporter complex, substrate-binding subunit-containing	GO:0004888//transmembrane signaling receptor activity;GO:0033225//2-aminoethylphosphonate transporting ATPase activity;GO:0033226//2-aminoethylphosphonate binding	GO:0007166//cell surface receptor signaling pathway;GO:0033223//2-aminoethylphosphonate transport	--
ncbi_100316920	3.167	4.148	3.773	0	0	0	33	49	42	0	0	0	osr1	protein odd-skipped-related 1 isoform X1	-	-	-	-	-	GO:0008270//zinc ion binding;GO:0046872//metal ion binding	GO:0006281//DNA repair	zf-C2H2
ncbi_100857446	0.56	0.263	0.685	0	0	0	6	4	7	0	0	0	Acvrl1	serine/threonine-protein kinase receptor R3	Environmental Information Processing	Signaling molecules and interaction	ko04060//Cytokine-cytokine receptor interaction	K13594	GO:0016020//membrane	GO:0004672//protein kinase activity;GO:0004675//transmembrane receptor protein serine/threonine kinase activity;GO:0005524//ATP binding	GO:0006468//protein phosphorylation	--
ncbi_100857615	1.337	0.346	1.101	0	0	0	9	3.1	7.22	0	0	0	--	platelet glycoprotein VI-like%2C transcript variant X3	-	-	-	-	-	-	-	--
ncbi_100857674	0.229	0.378	0.481	0	0	0	3	7	6	0	0	0	CXorf21	TLR adapter interacting with SLC15A4 on the lysosome	-	-	-	-	-	-	-	--
ncbi_100857743	0.677	0.962	0.381	0	0	0	7	15	4	0	0	0	LRRC71	leucine-rich repeat-containing protein 71 isoform X6	-	-	-	-	-	GO:0005515//protein binding	-	--
ncbi_100857892	0.107	0.075	0.224	0	0	0	4	4	8	0	0	0	FCGBP	IgGFc-binding protein isoform X1	-	-	-	-	-	-	GO:0007160//cell-matrix adhesion	--
ncbi_100858066	0.847	1.024	0.507	0	0	0	7	12	4	0	0	0	--	leucine-rich alpha-2-glycoprotein isoform X1	-	-	-	-	-	GO:0005515//protein binding	-	--
ncbi_100858963	0.35	0.567	0.523	0	0	0	9.74	22.38	13.9	0	0	0	--	uncharacterized protein LOC100858963 isoform X3	-	-	-	-	-	-	-	--
ncbi_100859094	2.005	0.707	1.225	0	0	0	12	6	7	0	0	0	S100A16	S100 calcium binding protein A16%2C transcript variant X1	-	-	-	-	-	GO:0005509//calcium ion binding	-	--
ncbi_100859740	0.454	0.759	0.856	0	0	0	3.91	9.27	7.04	0	0	0	--	V-set and transmembrane domain-containing protein 1	-	-	-	-	-	-	-	--
ncbi_100859870	0.522	0.307	0.468	0	0	0	6	5	5.13	0	0	0	--	platelet glycoprotein VI-like	-	-	-	-	GO:0005840//ribosome	GO:0003735//structural constituent of ribosome	GO:0006412//translation	--
ncbi_101747995	0.747	0.565	1.343	0	0	0	14	15	24	0	0	0	--	lymphocyte antigen 6E-like	-	-	-	-	-	-	-	--
ncbi_101748282	0.199	0.21	0.938	0	0	0	2	3	9	0	0	0	Gjb3	gap junction protein beta 3%2C transcript variant X2	-	-	-	-	GO:0016021//integral component of membrane	GO:0004930//G-protein coupled receptor activity;GO:0016765//transferase activity, transferring alkyl or aryl (other than methyl) groups	GO:0007155//cell adhesion;GO:0007186//G-protein coupled receptor signaling pathway;GO:0042246//tissue regeneration	--
ncbi_101748485	0.301	0.17	0.189	0	0	0	5	4	3	0	0	0	VWCE	von Willebrand factor C and EGF domains%2C transcript variant X7	-	-	-	-	-	GO:0005509//calcium ion binding;GO:0005515//protein binding	-	--
ncbi_101748775	0.435	0.153	0.174	0	0	0	6	3	2	0	0	0	GPR141	probable G-protein coupled receptor 141-like isoform X1	-	-	-	-	GO:0016021//integral component of membrane	GO:0004930//G-protein coupled receptor activity	GO:0006355//regulation of transcription, DNA-templated;GO:0007186//G-protein coupled receptor signaling pathway	--
ncbi_101748913	0.205	0.23	0.8	0	0	0	4.77	7.59	17.73	0	0	0	env	syncytin-B	-	-	-	-	-	GO:0005198//structural molecule activity	-	--
ncbi_101749102	0.124	0.122	0.285	0	0	0	5	7	11	0	0	0	ripply3	ripply transcriptional repressor 3	-	-	-	-	-	-	-	--
ncbi_101749378	1.847	1.631	1.95	0	0	0	35	46	37	0	0	0	ARHGAP30	rho GTPase-activating protein 30-like%2C transcript variant X3	-	-	-	-	-	-	GO:0007165//signal transduction	--
ncbi_101749516	0.391	0.69	0.615	0	0	0	4	10	6	0	0	0	GPR171	probable G-protein coupled receptor 171	-	-	-	-	GO:0016021//integral component of membrane	GO:0004930//G-protein coupled receptor activity	GO:0007186//G-protein coupled receptor signaling pathway	--
ncbi_101750666	0.739	0.58	0.328	0	0	0	19	21	8	0	0	0	KIAA1755	uncharacterized protein KIAA1755 homolog isoform X2	-	-	-	-	-	GO:0005515//protein binding	-	--
ncbi_101750812	0.275	0.243	0.177	0	0	0	6.63	8.23	4	0	0	0	CSF2RB	cytokine receptor common subunit beta isoform X2	Human Diseases;Environmental Information Processing;Environmental Information Processing;Cellular Processes	Cancer: overview;Signaling molecules and interaction;Signal transduction;Cell growth and death	ko05200//Pathways in cancer;ko04060//Cytokine-cytokine receptor interaction;ko04630//JAK-STAT signaling pathway;ko04210//Apoptosis	K04738;K04738;K04738;K04738	GO:0016021//integral component of membrane	GO:0004896//cytokine receptor activity;GO:0005515//protein binding	GO:0002532//production of molecular mediator involved in inflammatory response;GO:0071569//protein ufmylation	--
ncbi_107049793	4.094	3.346	4.747	0	0	0	30.29	35.11	33.51	0	0	0	--	V-set and transmembrane domain-containing protein 1-like isoform X2	-	-	-	-	-	-	-	--
ncbi_107049819	0.586	0.618	0.617	0	0	0	4.29	6.41	4.31	0	0	0	Lilrb3l	uncharacterized protein LOC107049819	-	-	-	-	-	-	-	--
ncbi_107049909	0.861	0.304	1.128	0	0	0	4	2	5	0	0	0	LILRB4	leukocyte immunoglobulin-like receptor subfamily B member 1	-	-	-	-	-	-	-	--
ncbi_107049945	0.362	0.587	0.594	0	0	0	3	6.9	4.7	0	0	0	--	platelet glycoprotein VI-like isoform X2	-	-	-	-	-	-	-	--
ncbi_107049967	2.651	2.252	1.683	0	0	0	19.31	23.11	12	0	0	0	--	V-set and transmembrane domain-containing protein 1-like isoform X2	-	-	-	-	-	-	-	--
ncbi_107050060	0.193	0.1	0.335	0	0	0	3.82	2.6	5.89	0	0	0	--	platelet glycoprotein VI-like%2C transcript variant X2	-	-	-	-	-	-	-	--
ncbi_107050390	0.584	0.641	0.692	0	0	0	4.85	7.54	5.48	0	0	0	--	T-cell-interacting%2C activating receptor on myeloid cells protein 1-like isoform X2	-	-	-	-	-	-	-	--
ncbi_107050724	0.993	1.193	1.079	0	0	0	27	46	28	0	0	0	VAV1	proto-oncogene vav-like%2C transcript variant X1	Environmental Information Processing;Human Diseases;Cellular Processes;Cellular Processes;Environmental Information Processing;Organismal Systems;Organismal Systems;Organismal Systems;Human Diseases;Organismal Systems;Organismal Systems;Organismal Systems;Organismal Systems	Signal transduction;Cancer: overview;Cell motility;Cellular community - eukaryotes;Signal transduction;Immune system;Immune system;Immune system;Infectious disease: bacterial;Immune system;Immune system;Immune system;Immune system	ko04024//cAMP signaling pathway;ko05205//Proteoglycans in cancer;ko04810//Regulation of actin cytoskeleton;ko04510//Focal adhesion;ko04015//Rap1 signaling pathway;ko04062//Chemokine signaling pathway;ko04660//T cell receptor signaling pathway;ko04670//Leukocyte transendothelial migration;ko05135//Yersinia infection;ko04666//Fc gamma R-mediated phagocytosis;ko04650//Natural killer cell mediated cy…	K05730;K05730;K05730;K05730;K05730;K05730;K05730;K05730;K05730;K05730;K05730;K05730;K05730	GO:0005576//extracellular region	GO:0005085//guanyl-nucleotide exchange factor activity;GO:0005137//interleukin-5 receptor binding;GO:0005515//protein binding;GO:0008083//growth factor activity	GO:0006955//immune response;GO:0035556//intracellular signal transduction	--
ncbi_107053766	0.095	1.004	0.696	0	0	0	1	15	7	0	0	0	CD163	deleted in malignant brain tumors 1 protein-like	-	-	-	-	GO:0005576//extracellular region;GO:0005887//integral component of plasma membrane;GO:0016020//membrane	GO:0004252//serine-type endopeptidase activity;GO:0005044//scavenger receptor activity;GO:0070008//serine-type exopeptidase activity	GO:0009405//pathogenesis	--
ncbi_112530310	0.584	0.636	0.701	0	0	0	6.86	10.61	7.86	0	0	0	LILRA4	LOW QUALITY PROTEIN: leukocyte immunoglobulin-like receptor subfamily B member 5	-	-	-	-	-	GO:0004107//chorismate synthase activity	GO:0009423//chorismate biosynthetic process	--
ncbi_112531100	0.52	0.543	0.497	0	0	0	7.15	10.58	6.52	0	0	0	--	leukocyte immunoglobulin-like receptor subfamily A member 2	-	-	-	-	GO:0034998//oligosaccharyltransferase I complex	-	GO:0006487//protein N-linked glycosylation	--
ncbi_112531128	0.336	0.265	0.45	0	0	0	4	3.16	4.06	0	0	0	--	uncharacterized protein LOC112531128 isoform X4	-	-	-	-	-	-	-	--
ncbi_112531328	0.946	1.203	1.685	0	0	0	5.79	10.44	9.84	0	0	0	--	platelet glycoprotein VI-like	-	-	-	-	-	-	-	--
ncbi_112531338	0.427	0.217	0.305	0	0	0	6.33	4.55	4.16	0	0	0	--	platelet glycoprotein VI-like isoform X7	-	-	-	-	GO:0034998//oligosaccharyltransferase I complex	-	GO:0006487//protein N-linked glycosylation	--
ncbi_112533211	1.013	0.816	1.213	0	0	0	7	8	8	0	0	0	--	uncharacterized protein LOC112533211	-	-	-	-	GO:0005840//ribosome	GO:0003735//structural constituent of ribosome;GO:0008233//peptidase activity	GO:0006412//translation	--
ncbi_121106708	0.212	0.222	0.166	0	0	0	3.49	5.2	2.61	0	0	0	PCDHA2	protocadherin alpha-3-like	-	-	-	-	GO:0016020//membrane	GO:0005509//calcium ion binding	GO:0007156//homophilic cell adhesion via plasma membrane adhesion molecules	--
ncbi_121107132	1.177	0.754	0.729	0	0	0	22	20	13	0	0	0	Mroh2b	maestro heat-like repeat-containing protein family member 2B%2C transcript variant X3	-	-	-	-	-	GO:0005515//protein binding	-	--
ncbi_121107557	2.844	3.045	3.973	0	0	0	27	41	36	0	0	0	--	natural killer cell receptor 2B4-like%2C transcript variant X1	Organismal Systems	Immune system	ko04650//Natural killer cell mediated cytotoxicity	K06582	GO:0009986//cell surface;GO:0016021//integral component of membrane	GO:0038023//signaling receptor activity	GO:0046649//lymphocyte activation	--
ncbi_121107649	0.277	0.294	0.291	0	0	0	10.23	15.41	10.27	0	0	0	pol	uncharacterized protein LOC121107649 isoform X1	-	-	-	-	-	GO:0003964//RNA-directed DNA polymerase activity	GO:0006278//RNA-dependent DNA replication	--
ncbi_121107860	0.259	0.182	0.203	0	0	0	4	4	3	0	0	0	--	platelet glycoprotein VI-like	-	-	-	-	-	-	-	--
ncbi_121107871	0.538	0.872	0.512	0	0	0	3.82	8.79	3.47	0	0	0	--	V-set and transmembrane domain-containing protein 1-like	-	-	-	-	-	-	-	--
ncbi_121107890	0.978	0.894	1.188	0	0	0	6.27	8.13	7.27	0	0	0	--	leukocyte immunoglobulin-like receptor subfamily B member 3	-	-	-	-	-	-	-	--
ncbi_121108224	1.067	1.323	1.437	0	0	0	18.25	32.11	23.46	0	0	0	Tcf4	transcription factor 4-like	-	-	-	-	-	GO:0046983//protein dimerization activity	-	bHLH
ncbi_121108840	5.518	2.702	5.421	0	0	0	16	11.11	15	0	0	0	HINT1	histidine triad nucleotide-binding protein 1-like%2C transcript variant X2	-	-	-	-	-	-	-	--
ncbi_121108841	0.963	2.883	1.12	0	0	0	3.71	15.76	4.12	0	0	0	HINT1	histidine triad nucleotide-binding protein 1-like	-	-	-	-	-	-	-	--
ncbi_121111232	0.074	0.087	0.208	0	0	0	3	5	8	0	0	0	TTN	titin-like	Human Diseases;Human Diseases	Cardiovascular disease;Cardiovascular disease	ko05414//Dilated cardiomyopathy;ko05410//Hypertrophic cardiomyopathy	K12567;K12567	-	-	-	--
ncbi_373885	0.304	0.107	0.558	0	0	0	4	2	7	0	0	0	FZD10	frizzled class receptor 10	Human Diseases;Human Diseases;Human Diseases;Human Diseases;Human Diseases;Environmental Information Processing;Human Diseases;Environmental Information Processing;Environmental Information Processing;Human Diseases;Cellular Processes;Human Diseases;Organismal Systems;Human Diseases	Cancer: overview;Infectious disease: viral;Neurodegenerative disease;Cancer: overview;Cancer: specific types;Signal transduction;Cancer: specific types;Signal transduction;Signal transduction;Endocrine and metabolic disease;Cellular community - eukaryotes;Cancer: specific types;Endocrine system;Cancer: specific types	ko05200//Pathways in cancer;ko05165//Human papillomavirus infection;ko05010//Alzheimer disease;ko05205//Proteoglycans in cancer;ko05225//Hepatocellular carcinoma;ko04150//mTOR signaling pathway;ko05226//Gastric cancer;ko04310//Wnt signaling pathway;ko04390//Hippo signaling pathway;ko04934//Cushing syndrome;ko04550//Signaling pathways regulating pluripotency of stem cells;ko05224//Breast cancer;ko…	K02842;K02842;K02842;K02842;K02842;K02842;K02842;K02842;K02842;K02842;K02842;K02842;K02842;K02842	GO:0016020//membrane	GO:0005515//protein binding	GO:0007166//cell surface receptor signaling pathway	--
ncbi_374039	3.012	3.622	4.396	0	0	0	53	102	80	0	0	0	OGN	osteoglycin%2C transcript variant X1	-	-	-	-	-	GO:0005515//protein binding	-	--
ncbi_374165	66.634	59.68	78.127	0	0	0	185	235	207	0	0	0	FABP4	fatty acid binding protein 4	Organismal Systems;Organismal Systems	Endocrine system;Endocrine system	ko03320//PPAR signaling pathway;ko04923//Regulation of lipolysis in adipocytes	K08753;K08753	-	-	-	--
ncbi_395086	7.025	5.14	7.699	0	0	0	67	70	68	0	0	0	F7	coagulation factor VII precursor	Organismal Systems	Immune system	ko04610//Complement and coagulation cascades	K01320	GO:0005576//extracellular region	GO:0004252//serine-type endopeptidase activity;GO:0005509//calcium ion binding	GO:0006508//proteolysis	--
ncbi_395159	0.949	0.558	0.663	0	0	0	6	5	4	0	0	0	--	Schwann cell-specific EGF-like repeat autocrine factor precursor	-	-	-	-	-	-	-	--
ncbi_395258	8.883	13.612	9.988	0	0	0	43	93	46	0	0	0	IL15	interleukin-15 isoform X3	Human Diseases;Environmental Information Processing;Human Diseases;Environmental Information Processing;Environmental Information Processing;Human Diseases;Organismal Systems	Cancer: overview;Signaling molecules and interaction;Infectious disease: viral;Signal transduction;Signal transduction;Immune disease;Immune system	ko05200//Pathways in cancer;ko04060//Cytokine-cytokine receptor interaction;ko05166//Human T-cell leukemia virus 1 infection;ko04630//JAK-STAT signaling pathway;ko04668//TNF signaling pathway;ko05323//Rheumatoid arthritis;ko04672//Intestinal immune network for IgA production	K05433;K05433;K05433;K05433;K05433;K05433;K05433	GO:0005576//extracellular region	GO:0005126//cytokine receptor binding	GO:0006955//immune response	--
ncbi_395366	0.792	0.658	0.3	0	0	0	8.72	10.28	3.15	0	0	0	GBP1	guanylate binding protein isoform X1	Organismal Systems	Immune system	ko04621//NOD-like receptor signaling pathway	K20899	GO:0005737//cytoplasm	GO:0003924//GTPase activity;GO:0005525//GTP binding;GO:0008883//glutamyl-tRNA reductase activity	GO:0006779//porphyrin-containing compound biosynthetic process;GO:0042254//ribosome biogenesis	--
ncbi_395438	8.838	9.348	12.947	0	0	0	98	147	137	0	0	0	LCP2	lymphocyte cytosolic protein 2	-	-	-	-	-	GO:0005515//protein binding	-	--
ncbi_395522	5.867	4.468	6.517	0	0	0	50	54	53	0	0	0	CHRNA9	neuronal acetylcholine receptor subunit alpha-9 precursor	Environmental Information Processing	Signaling molecules and interaction	ko04080//Neuroactive ligand-receptor interaction	K04810	GO:0016021//integral component of membrane	GO:0005230//extracellular ligand-gated ion channel activity	GO:0006811//ion transport	--
ncbi_395551	0.887	0.938	6.041	0	0	0	2	3	13	0	0	0	CCL4	chemokine (C-C motif) ligand 4	Human Diseases;Environmental Information Processing;Organismal Systems;Organismal Systems;Environmental Information Processing;Environmental Information Processing;Organismal Systems	Infectious disease: viral;Signaling molecules and interaction;Immune system;Immune system;Signal transduction;Signaling molecules and interaction;Immune system	ko05163//Human cytomegalovirus infection;ko04060//Cytokine-cytokine receptor interaction;ko04062//Chemokine signaling pathway;ko04620//Toll-like receptor signaling pathway;ko04064//NF-kappa B signaling pathway;ko04061//Viral protein interaction with cytokine and cytokine receptor;ko04623//Cytosolic DNA-sensing pathway	K12964;K12964;K12964;K12964;K12964;K12964;K12964	GO:0005576//extracellular region	GO:0008009//chemokine activity	GO:0006955//immune response	--
ncbi_395707	1.09	0.911	1.191	0	0	0	40	50	44	0	0	0	ATP2A3	sarcoplasmic/endoplasmic reticulum calcium ATPase 3 isoform X1	Human Diseases;Environmental Information Processing;Environmental Information Processing;Environmental Information Processing;Organismal Systems;Organismal Systems;Organismal Systems;Human Diseases;Human Diseases;Human Diseases;Human Diseases;Organismal Systems	Neurodegenerative disease;Signal transduction;Signal transduction;Signal transduction;Circulatory system;Endocrine system;Digestive system;Cardiovascular disease;Neurodegenerative disease;Cardiovascular disease;Cardiovascular disease;Circulatory system	ko05010//Alzheimer disease;ko04024//cAMP signaling pathway;ko04020//Calcium signaling pathway;ko04022//cGMP-PKG signaling pathway;ko04261//Adrenergic signaling in cardiomyocytes;ko04919//Thyroid hormone signaling pathway;ko04972//Pancreatic secretion;ko05414//Dilated cardiomyopathy;ko05017//Spinocerebellar ataxia;ko05410//Hypertrophic cardiomyopathy;ko05412//Arrhythmogenic right ventricular cardi…	K05853;K05853;K05853;K05853;K05853;K05853;K05853;K05853;K05853;K05853;K05853;K05853	GO:0031004//potassium ion-transporting ATPase complex	GO:0004008//copper-exporting ATPase activity;GO:0004647//phosphoserine phosphatase activity;GO:0005375//copper ion transmembrane transporter activity;GO:0005388//calcium-transporting ATPase activity;GO:0008556//potassium-transporting ATPase activity;GO:0008967//phosphoglycolate phosphatase activity;GO:0015434//cadmium-transporting ATPase activity;GO:0015444//magnesium-importing ATPase activity;GO…	GO:0006545//glycine biosynthetic process;GO:0006564//L-serine biosynthetic process;GO:0006813//potassium ion transport;GO:0006816//calcium ion transport;GO:0006825//copper ion transport;GO:0008152//metabolic process;GO:0015691//cadmium ion transport;GO:0015693//magnesium ion transport;GO:0030001//metal ion transport	--
ncbi_395718	0.293	0.16	0.404	0	0	0	7	6	9	0	0	0	EYA1	eyes absent homolog 1 isoform X8	Human Diseases	Cancer: overview	ko05202//Transcriptional misregulation in cancer	K15616	-	-	-	--
ncbi_395841	1.725	1.945	2.891	0	0	0	5	8	8	0	0	0	GAL1	gallinacin-1 alpha precursor	Organismal Systems;Human Diseases	Immune system;Infectious disease: bacterial	ko04621//NOD-like receptor signaling pathway;ko05150//Staphylococcus aureus infection	K23126;K23126	GO:0005576//extracellular region	-	GO:0006952//defense response	--
ncbi_395974	0.851	1.245	1.34	0	0	0	19	47	32	0	0	0	IKZF1	IKAROS family zinc finger 1%2C transcript variant X9	-	-	-	-	-	-	-	zf-C2H2
ncbi_396260	54.282	40.537	71.254	0	0	0	186	197	233	0	0	0	AVD	avidin precursor	-	-	-	-	-	GO:0009374//biotin binding	-	--
ncbi_396298	1.291	1.274	1.816	0	0	0	15	21	21	0	0	0	TAL1	T-cell acute lymphocytic leukemia protein 1 homolog isoform X1	-	-	-	-	-	GO:0046983//protein dimerization activity	-	bHLH
ncbi_396319	0.321	0.452	1.848	0	0	0	2	4	11	0	0	0	mtnr1aa	melatonin receptor type 1A	Environmental Information Processing;Organismal Systems	Signaling molecules and interaction;Environmental adaptation	ko04080//Neuroactive ligand-receptor interaction;ko04713//Circadian entrainment	K04285;K04285	GO:0016021//integral component of membrane	GO:0004930//G-protein coupled receptor activity;GO:0004984//olfactory receptor activity	GO:0007186//G-protein coupled receptor signaling pathway	--
ncbi_396485	19.338	17.531	29.527	0	0	0	70	90	102	0	0	0	HBB	hemoglobin subunit beta	-	-	-	-	-	GO:0020037//heme binding	-	--
ncbi_408039	35.922	31.094	34.98	0	0	0	334.97	411.23	311.28	0	0	0	KRT14	keratin%2C type I cytoskeletal 14	Organismal Systems;Human Diseases	Endocrine system;Infectious disease: bacterial	ko04915//Estrogen signaling pathway;ko05150//Staphylococcus aureus infection	K07604;K07604	GO:0016020//membrane	GO:0005524//ATP binding	GO:0006606//protein import into nucleus;GO:0007059//chromosome segregation;GO:0009405//pathogenesis;GO:0030261//chromosome condensation	--
ncbi_408042	0.736	0.324	0.193	0	0	0	8	5	2	0	0	0	Krt75	keratin 75	-	-	-	-	GO:0000314//organellar small ribosomal subunit;GO:0005886//plasma membrane;GO:0019028//viral capsid;GO:0019031//viral envelope;GO:0019867//outer membrane;GO:0022627//cytosolic small ribosomal subunit	GO:0003674//molecular_function;GO:0003735//structural constituent of ribosome;GO:0005198//structural molecule activity;GO:0005506//iron ion binding;GO:0005524//ATP binding;GO:0008134//transcription factor binding;GO:0019905//syntaxin binding;GO:0042803//protein homodimerization activity;GO:0070840//dynein complex binding	GO:0006412//translation;GO:0006606//protein import into nucleus;GO:0007059//chromosome segregation;GO:0008150//biological_process;GO:0030091//protein repair;GO:0030261//chromosome condensation;GO:0044238//primary metabolic process;GO:0051186//cofactor metabolic process	--
ncbi_415954	1.304	1.355	1.079	0	0	0	19	28	15	0	0	0	ASPN	biglycan	-	-	-	-	-	GO:0005515//protein binding	-	--
ncbi_416250	0.408	0.36	0.642	0	0	0	4	5	6	0	0	0	Timd4	T-cell immunoglobulin and mucin domain-containing protein 4 precursor	-	-	-	-	-	-	-	--
ncbi_416346	0.15	0.185	0.118	0	0	0	4	7	3	0	0	0	SH3RF2	SH3 domain containing ring finger 2%2C transcript variant X3	-	-	-	-	GO:0000109//nucleotide-excision repair complex	GO:0005515//protein binding;GO:0008270//zinc ion binding;GO:0046872//metal ion binding	GO:0006289//nucleotide-excision repair	--
ncbi_416479	0.121	0.191	0.221	0	0	0	4	9	7	0	0	0	RADIL	ras-associating and dilute domain-containing protein isoform X2	-	-	-	-	-	GO:0005515//protein binding	GO:0006508//proteolysis;GO:0007165//signal transduction	--
ncbi_416652	9.861	7.605	16.146	0	0	0	32	35	50	0	0	0	HBAA	hemoglobin subunit alpha-A	Human Diseases;Human Diseases	Infectious disease: parasitic;Infectious disease: parasitic	ko05144//Malaria;ko05143//African trypanosomiasis	K13822;K13822	-	GO:0020037//heme binding	-	--
ncbi_416717	0.876	1.323	1.245	0	0	0	14	30	19	0	0	0	Syndig1	synapse differentiation-inducing gene protein 1	-	-	-	-	GO:0016021//integral component of membrane	-	-	--
ncbi_416928	8.573	6.89	8.256	0	0	0	49	56	45	0	0	0	IGLL5	immunoglobulin lambda-like polypeptide 1%2C transcript variant X9	-	-	-	-	-	-	-	--
ncbi_417185	9.358	8.127	8.849	0	0	0	82	101	74	0	0	0	ASS1	argininosuccinate synthase 1	Metabolism;Human Diseases;Metabolism;Metabolism;Metabolism	Global and overview maps;Cardiovascular disease;Global and overview maps;Amino acid metabolism;Amino acid metabolism	ko01100//Metabolic pathways;ko05418//Fluid shear stress and atherosclerosis;ko01230//Biosynthesis of amino acids;ko00250//Alanine, aspartate and glutamate metabolism;ko00220//Arginine biosynthesis	K01940;K01940;K01940;K01940;K01940	-	GO:0004055//argininosuccinate synthase activity;GO:0005524//ATP binding	GO:0006526//arginine biosynthetic process;GO:0008616//queuosine biosynthetic process;GO:0042450//arginine biosynthetic process via ornithine	--
ncbi_417322	0.882	0.466	0.385	0	0	0	12	9	5	0	0	0	CFAP52	cilia- and flagella-associated protein 52	-	-	-	-	GO:0009279//cell outer membrane	GO:0005515//protein binding	-	--
ncbi_417534	17.605	13.22	23.631	0	0	0	76	80.94	97.35	0	0	0	CCL3L1	C-C motif chemokine ligand 26	Human Diseases;Environmental Information Processing;Organismal Systems;Human Diseases;Organismal Systems;Human Diseases;Environmental Information Processing	Infectious disease: viral;Signaling molecules and interaction;Immune system;Infectious disease: parasitic;Immune system;Immune disease;Signaling molecules and interaction	ko05163//Human cytomegalovirus infection;ko04060//Cytokine-cytokine receptor interaction;ko04062//Chemokine signaling pathway;ko05142//Chagas disease;ko04620//Toll-like receptor signaling pathway;ko05323//Rheumatoid arthritis;ko04061//Viral protein interaction with cytokine and cytokine receptor	K05408;K05408;K05408;K05408;K05408;K05408;K05408	GO:0005576//extracellular region	GO:0008009//chemokine activity	GO:0006955//immune response	--
ncbi_417535	5.95	3.595	2.596	0	0	0	28.75	24.64	11.97	0	0	0	CCL3	C-C motif chemokine ligand 17	Human Diseases;Environmental Information Processing;Organismal Systems;Human Diseases;Organismal Systems;Human Diseases;Environmental Information Processing	Infectious disease: viral;Signaling molecules and interaction;Immune system;Infectious disease: parasitic;Immune system;Immune disease;Signaling molecules and interaction	ko05163//Human cytomegalovirus infection;ko04060//Cytokine-cytokine receptor interaction;ko04062//Chemokine signaling pathway;ko05142//Chagas disease;ko04620//Toll-like receptor signaling pathway;ko05323//Rheumatoid arthritis;ko04061//Viral protein interaction with cytokine and cytokine receptor	K05408;K05408;K05408;K05408;K05408;K05408;K05408	GO:0005576//extracellular region	GO:0008009//chemokine activity	GO:0006955//immune response	--
ncbi_417773	0.826	1.165	0.989	0	0	0	7	14	8	0	0	0	TFEC	transcription factor EC	-	-	-	-	-	GO:0046983//protein dimerization activity	GO:0006355//regulation of transcription, DNA-templated	bHLH
ncbi_418057	0.275	0.194	0.108	0	0	0	8	8	3	0	0	0	RASD2	RASD family member 2	-	-	-	-	GO:0005737//cytoplasm	GO:0003743//translation initiation factor activity;GO:0003924//GTPase activity;GO:0005525//GTP binding;GO:0043022//ribosome binding	GO:0006413//translational initiation;GO:0042254//ribosome biogenesis	--
ncbi_418644	0.6	0.907	1.168	0	0	0	14	30	26	0	0	0	Grm3	metabotropic glutamate receptor 3 isoform X2	Environmental Information Processing;Environmental Information Processing;Organismal Systems;Human Diseases	Signaling molecules and interaction;Signal transduction;Nervous system;Substance dependence	ko04080//Neuroactive ligand-receptor interaction;ko04072//Phospholipase D signaling pathway;ko04724//Glutamatergic synapse;ko05030//Cocaine addiction	K04606;K04606;K04606;K04606	GO:0016021//integral component of membrane	GO:0003677//DNA binding;GO:0004803//transposase activity;GO:0004930//G-protein coupled receptor activity	GO:0006313//transposition, DNA-mediated;GO:0007186//G-protein coupled receptor signaling pathway	--
ncbi_418848	1.052	0.732	0.585	0	0	0	8	8	4	0	0	0	CBY2	spermatid associated%2C transcript variant X3	-	-	-	-	GO:0005737//cytoplasm	GO:0003677//DNA binding	GO:0043093//FtsZ-dependent cytokinesis;GO:0090529//cell septum assembly	--
ncbi_419557	9.343	7.786	9.346	0	0	0	22	26	21	0	0	0	Fabp3	fatty acid binding protein 3	Organismal Systems	Endocrine system	ko03320//PPAR signaling pathway	K08752	GO:0016459//myosin complex	GO:0003674//molecular_function;GO:0003774//motor activity;GO:0005524//ATP binding	GO:0008150//biological_process	--
ncbi_419565	0.21	0.495	0.221	0	0	0	3	10	3	0	0	0	THEMIS2	thymocyte selection associated family member 2	-	-	-	-	-	-	-	--
ncbi_419920	9.228	10.302	9.133	0	0	0	36	57	34	0	0	0	--	triggering receptor expressed on myeloid cells 2 precursor	-	-	-	-	-	-	-	--
ncbi_420041	0.35	0.285	0.677	0	0	0	4	5	8	0	0	0	KRT14	keratin%2C type I cytoskeletal 9-like%2C transcript variant X2	Organismal Systems;Human Diseases	Endocrine system;Infectious disease: bacterial	ko04915//Estrogen signaling pathway;ko05150//Staphylococcus aureus infection	K07604;K07604	GO:0019031//viral envelope;GO:0031514//motile cilium	GO:0005524//ATP binding;GO:0046789//host cell surface receptor binding	GO:0006355//regulation of transcription, DNA-templated;GO:0006606//protein import into nucleus;GO:0007059//chromosome segregation;GO:0019064//fusion of virus membrane with host plasma membrane;GO:0019069//viral capsid assembly;GO:0030261//chromosome condensation;GO:0048870//cell motility	--
ncbi_420189	7.163	7.662	10.732	0	0	0	58	87	84	0	0	0	LY96	lymphocyte antigen 96 isoform X2	Human Diseases;Human Diseases;Organismal Systems;Environmental Information Processing;Human Diseases	Infectious disease: bacterial;Infectious disease: parasitic;Immune system;Signal transduction;Infectious disease: bacterial	ko05132//Salmonella infection;ko05145//Toxoplasmosis;ko04620//Toll-like receptor signaling pathway;ko04064//NF-kappa B signaling pathway;ko05133//Pertussis	K05400;K05400;K05400;K05400;K05400	-	GO:0005515//protein binding	-	--
ncbi_420695	0.857	0.604	1.215	0	0	0	11.14	11.08	15	0	0	0	CCR5	C-C motif chemokine receptor 5%2C transcript variant X6	Cellular Processes;Human Diseases;Environmental Information Processing;Human Diseases;Human Diseases;Human Diseases;Organismal Systems;Human Diseases;Environmental Information Processing	Transport and catabolism;Infectious disease: viral;Signaling molecules and interaction;Infectious disease: viral;Cancer: overview;Infectious disease: viral;Immune system;Infectious disease: parasitic;Signaling molecules and interaction	ko04144//Endocytosis;ko05163//Human cytomegalovirus infection;ko04060//Cytokine-cytokine receptor interaction;ko05170//Human immunodeficiency virus 1 infection;ko05203//Viral carcinogenesis;ko05167//Kaposi sarcoma-associated herpesvirus infection;ko04062//Chemokine signaling pathway;ko05145//Toxoplasmosis;ko04061//Viral protein interaction with cytokine and cytokine receptor	K04180;K04180;K04180;K04180;K04180;K04180;K04180;K04180;K04180	GO:0016021//integral component of membrane	GO:0004930//G-protein coupled receptor activity	GO:0007186//G-protein coupled receptor signaling pathway	--
ncbi_420696	5.469	7.336	7.547	0	0	0	110.86	210.92	146	0	0	0	Ccr2	C-C motif chemokine receptor 2%2C transcript variant X1	Cellular Processes;Human Diseases;Environmental Information Processing;Human Diseases;Human Diseases;Human Diseases;Organismal Systems;Human Diseases;Environmental Information Processing	Transport and catabolism;Infectious disease: viral;Signaling molecules and interaction;Infectious disease: viral;Cancer: overview;Infectious disease: viral;Immune system;Infectious disease: parasitic;Signaling molecules and interaction	ko04144//Endocytosis;ko05163//Human cytomegalovirus infection;ko04060//Cytokine-cytokine receptor interaction;ko05170//Human immunodeficiency virus 1 infection;ko05203//Viral carcinogenesis;ko05167//Kaposi sarcoma-associated herpesvirus infection;ko04062//Chemokine signaling pathway;ko05145//Toxoplasmosis;ko04061//Viral protein interaction with cytokine and cytokine receptor	K04180;K04180;K04180;K04180;K04180;K04180;K04180;K04180;K04180	GO:0016021//integral component of membrane	GO:0004930//G-protein coupled receptor activity	GO:0007186//G-protein coupled receptor signaling pathway	--
ncbi_420770	1.312	1.718	0.982	0	0	0	7	13	5	0	0	0	--	uncharacterized protein LOC420770	-	-	-	-	-	-	-	--
ncbi_420986	0.303	0.204	0.427	0	0	0	7.33	6.98	9.86	0	0	0	cavin4	muscle related coiled-coil protein	-	-	-	-	GO:0005576//extracellular region;GO:0016021//integral component of membrane	GO:0016829//lyase activity	-	--
ncbi_421108	0.256	0.296	0.314	0	0	0	4	7	5	0	0	0	clcD	chloride transport protein 6-like isoform X1	-	-	-	-	GO:0000446//nucleoplasmic THO complex;GO:0016020//membrane	GO:0005247//voltage-gated chloride channel activity	GO:0006368//transcription elongation from RNA polymerase II promoter;GO:0006406//mRNA export from nucleus;GO:0006821//chloride transport;GO:0055085//transmembrane transport	--
ncbi_421354	0.943	0.447	1.019	0	0	0	7	5	8	0	0	0	SPATA17	spermatogenesis-associated protein 17 isoform X3	-	-	-	-	-	GO:0005515//protein binding	-	--
ncbi_421758	0.544	0.293	0.269	0	0	0	5	4	2	0	0	0	METTL24	methyltransferase-like protein 24 isoform X4	-	-	-	-	-	-	-	--
ncbi_422060	1.237	1.18	1.717	0	0	0	17	23	23	0	0	0	MEP1A	meprin A subunit alpha precursor	Organismal Systems	Digestive system	ko04974//Protein digestion and absorption	K01395	GO:0016020//membrane	GO:0004222//metalloendopeptidase activity;GO:0005509//calcium ion binding	GO:0006508//proteolysis	--
ncbi_422265	0.432	0.37	0.291	0	0	0	14	17	9	0	0	0	KLHL4	kelch-like protein 4	-	-	-	-	-	GO:0005515//protein binding	-	--
ncbi_422468	0.143	0.164	0.162	0	0	0	4	6	4	0	0	0	TTC29	tetratricopeptide repeat protein 29 isoform X5	-	-	-	-	GO:0005742//mitochondrial outer membrane translocase complex	GO:0005515//protein binding	GO:0006605//protein targeting;GO:0006886//intracellular protein transport	--
ncbi_423073	2.706	3.375	4.362	0	0	0	52	92	80	0	0	0	Ush1c	USH1 protein network component harmonin%2C transcript variant X3	-	-	-	-	GO:0015627//type II protein secretion system complex;GO:0030288//outer membrane-bounded periplasmic space	GO:0004222//metalloendopeptidase activity;GO:0004252//serine-type endopeptidase activity;GO:0005515//protein binding;GO:0008236//serine-type peptidase activity;GO:0008565//protein transporter activity;GO:0045152//antisigma factor binding	GO:0006508//proteolysis;GO:0006950//response to stress;GO:0015628//protein secretion by the type II secretion system;GO:0030436//asexual sporulation	--
ncbi_423095	0.533	0.826	0.335	0	0	0	5	11	3	0	0	0	SYT1	synaptotagmin-8	-	-	-	-	GO:0016021//integral component of membrane	-	-	--
ncbi_423233	0.297	0.686	0.509	0	0	0	6	20	10	0	0	0	CAPN3	calpain-3 isoform X2	-	-	-	-	GO:0016021//integral component of membrane	GO:0004198//calcium-dependent cysteine-type endopeptidase activity;GO:0005249//voltage-gated potassium channel activity;GO:0005509//calcium ion binding;GO:0005515//protein binding;GO:0030955//potassium ion binding	GO:0006508//proteolysis;GO:0006813//potassium ion transport	--
ncbi_423490	0.965	0.619	0.612	0	0	0	12	11	7	0	0	0	--	nutritionally-regulated adipose and cardiac enriched protein homolog isoform X4	-	-	-	-	GO:0005802//trans-Golgi network	GO:0071253//connexin binding	GO:0042998//positive regulation of Golgi to plasma membrane protein transport	--
ncbi_423605	0.317	0.335	0.166	0	0	0	4	6	2	0	0	0	NDNF	protein NDNF-like	-	-	-	-	-	GO:0003993//acid phosphatase activity;GO:0005515//protein binding;GO:0046872//metal ion binding	-	--
ncbi_424041	2.456	1.27	2.029	0	0	0	23	17	18	0	0	0	KMO	kynurenine 3-monooxygenase isoform X9	Metabolism;Metabolism	Global and overview maps;Amino acid metabolism	ko01100//Metabolic pathways;ko00380//Tryptophan metabolism	K00486;K00486	GO:0005737//cytoplasm;GO:0009342//glutamate synthase complex (NADPH);GO:0016021//integral component of membrane	GO:0004148//dihydrolipoyl dehydrogenase activity;GO:0004355//glutamate synthase (NADPH) activity;GO:0004506//squalene monooxygenase activity;GO:0016491//oxidoreductase activity;GO:0016616//oxidoreductase activity, acting on the CH-OH group of donors, NAD or NADP as acceptor;GO:0016647//oxidoreductase activity, acting on the CH-NH group of donors, oxygen as acceptor;GO:0016701//oxidoreductase acti…	GO:0006096//glycolytic process;GO:0006400//tRNA modification;GO:0006537//glutamate biosynthetic process;GO:0006631//fatty acid metabolic process;GO:0006744//ubiquinone biosynthetic process;GO:0008652//cellular amino acid biosynthetic process;GO:0015995//chlorophyll biosynthetic process;GO:0016117//carotenoid biosynthetic process;GO:0018874//benzoate metabolic process;GO:0019354//siroheme biosynth…	--
ncbi_424349	0.489	0.413	0.512	0	0	0	5	6	5	0	0	0	Atp6v1g3	V-type proton ATPase subunit G 3	Metabolism;Human Diseases;Cellular Processes;Environmental Information Processing;Metabolism;Human Diseases;Organismal Systems;Human Diseases;Human Diseases;Organismal Systems	Global and overview maps;Infectious disease: viral;Transport and catabolism;Signal transduction;Energy metabolism;Immune disease;Nervous system;Infectious disease: bacterial;Infectious disease: bacterial;Excretory system	ko01100//Metabolic pathways;ko05165//Human papillomavirus infection;ko04145//Phagosome;ko04150//mTOR signaling pathway;ko00190//Oxidative phosphorylation;ko05323//Rheumatoid arthritis;ko04721//Synaptic vesicle cycle;ko05120//Epithelial cell signaling in Helicobacter pylori infection;ko05110//Vibrio cholerae infection;ko04966//Collecting duct acid secretion	K02152;K02152;K02152;K02152;K02152;K02152;K02152;K02152;K02152;K02152	GO:0000276//mitochondrial proton-transporting ATP synthase complex, coupling factor F(o);GO:0005737//cytoplasm;GO:0016471//vacuolar proton-transporting V-type ATPase complex;GO:0030133//transport vesicle;GO:0030257//type III protein secretion system complex;GO:0031083//BLOC-1 complex;GO:0045263//proton-transporting ATP synthase complex, coupling factor F(o);GO:0045264//plasma membrane proton-tran…	GO:0004521//endoribonuclease activity;GO:0008553//hydrogen-exporting ATPase activity, phosphorylative mechanism;GO:0042626//ATPase activity, coupled to transmembrane movement of substances;GO:0046933//proton-transporting ATP synthase activity, rotational mechanism	GO:0006402//mRNA catabolic process;GO:0009405//pathogenesis;GO:0015986//ATP synthesis coupled proton transport;GO:0015991//ATP hydrolysis coupled proton transport;GO:0030254//protein secretion by the type III secretion system;GO:1902600//hydrogen ion transmembrane transport	--
ncbi_424361	3.326	2.736	5.615	0	0	0	18	21	29	0	0	0	RGS18	regulator of G-protein signaling 18	-	-	-	-	-	-	-	--
ncbi_424913	2.671	1.582	1.567	0	0	0	25	21	14	0	0	0	--	programmed cell death protein 1	Environmental Information Processing;Organismal Systems;Human Diseases	Signaling molecules and interaction;Immune system;Cancer: overview	ko04514//Cell adhesion molecules;ko04660//T cell receptor signaling pathway;ko05235//PD-L1 expression and PD-1 checkpoint pathway in cancer	K06744;K06744;K06744	-	-	-	--
ncbi_425096	1.175	0.915	0.496	0	0	0	10	11	4	0	0	0	Hoxb5	homeobox protein Hox-B5 isoform X1	-	-	-	-	-	GO:0003677//DNA binding	GO:0006355//regulation of transcription, DNA-templated	TF_Otx
ncbi_425113	4.322	4.507	3.367	0	0	0	31.95	47.25	23.75	0	0	0	--	immunoglobulin-like receptor CHIR-AB1-like precursor	-	-	-	-	-	-	-	--
ncbi_425575	0.919	1.368	1.391	0	0	0	9	19	13	0	0	0	Slc30a2	zinc transporter 2	-	-	-	-	GO:0016020//membrane;GO:0016021//integral component of membrane	GO:0008324//cation transmembrane transporter activity;GO:0015562//efflux transmembrane transporter activity	GO:0006812//cation transport;GO:0055085//transmembrane transport	--
ncbi_425723	1.036	0.73	1.52	0	0	0	5	5	7	0	0	0	Hoxc9	homeobox protein HoxC9	-	-	-	-	GO:0005634//nucleus;GO:0005743//mitochondrial inner membrane	GO:0003677//DNA binding;GO:0008137//NADH dehydrogenase (ubiquinone) activity	GO:0006351//transcription, DNA-templated;GO:0042773//ATP synthesis coupled electron transport	TF_Otx
ncbi_425935	1.039	1.361	1.49	0	0	0	10	19	14	0	0	0	--	natural killer cell receptor 2B4 isoform X8	Organismal Systems	Immune system	ko04650//Natural killer cell mediated cytotoxicity	K06582	-	-	-	--
ncbi_425962	0.832	0.469	0.871	0	0	0	10	8	10	0	0	0	HOXB7	homeobox protein Hox-B7	-	-	-	-	-	GO:0003677//DNA binding	GO:0006355//regulation of transcription, DNA-templated	TF_Otx
ncbi_426119	0.535	0.151	0.448	0	0	0	5	2	4	0	0	0	--	immunoglobulin-like receptor CHIR-B3 isoform X1	-	-	-	-	-	-	-	--
ncbi_426437	0.5	0.653	0.449	0	0	0	7	13	6	0	0	0	MOGAT2	monoacylglycerol O-acyltransferase 2%2C transcript variant X2	Metabolism;Organismal Systems	Lipid metabolism;Digestive system	ko00561//Glycerolipid metabolism;ko04975//Fat digestion and absorption	K14457;K14457	-	GO:0016747//transferase activity, transferring acyl groups other than amino-acyl groups	-	--
ncbi_426893	6.343	7.667	12.914	0	0	0	35	60	68	0	0	0	--	phospholipase A2 inhibitor and Ly6/PLAUR domain-containing protein	-	-	-	-	GO:0005576//extracellular region	GO:0004859//phospholipase inhibitor activity	-	--
ncbi_427029	1.104	0.97	1.441	0	0	0	6	8	8	0	0	0	--	uncharacterized protein LOC427029 isoform X5	-	-	-	-	-	-	-	--
ncbi_427232	0.377	0.798	0.643	0	0	0	8	24	13	0	0	0	HACD4	very-long-chain (3R)-3-hydroxyacyl-CoA dehydratase 4	Metabolism;Metabolism;Metabolism;Metabolism	Global and overview maps;Global and overview maps;Lipid metabolism;Lipid metabolism	ko01100//Metabolic pathways;ko01212//Fatty acid metabolism;ko01040//Biosynthesis of unsaturated fatty acids;ko00062//Fatty acid elongation	K10703;K10703;K10703;K10703	-	-	-	--
ncbi_427504	1.046	1.075	1.228	0	0	0	35	51	38	0	0	0	BNC1	zinc finger protein basonuclin-1 isoform X3	-	-	-	-	-	-	-	zf-C2H2
ncbi_427552	0.503	0.709	0.263	0	0	0	6	12	3	0	0	0	drd5	dopamine receptor D5	Environmental Information Processing;Environmental Information Processing;Environmental Information Processing;Organismal Systems	Signaling molecules and interaction;Signal transduction;Signal transduction;Nervous system	ko04080//Neuroactive ligand-receptor interaction;ko04024//cAMP signaling pathway;ko04020//Calcium signaling pathway;ko04728//Dopaminergic synapse	K05840;K05840;K05840;K05840	GO:0016021//integral component of membrane	GO:0004930//G-protein coupled receptor activity	GO:0007186//G-protein coupled receptor signaling pathway	--
ncbi_427871	0.5	0.196	0.378	0	0	0	18	10	13	0	0	0	ALX1	ALX homeobox protein 1	-	-	-	-	-	GO:0003677//DNA binding	GO:0006355//regulation of transcription, DNA-templated	TF_Otx
ncbi_428149	0.727	0.769	1.397	0	0	0	6	9	11	0	0	0	NTSR1	neurotensin receptor type 1	Environmental Information Processing;Environmental Information Processing	Signaling molecules and interaction;Signal transduction	ko04080//Neuroactive ligand-receptor interaction;ko04020//Calcium signaling pathway	K04211;K04211	GO:0016021//integral component of membrane	GO:0004397//histidine ammonia-lyase activity;GO:0004930//G-protein coupled receptor activity;GO:0004984//olfactory receptor activity	GO:0006548//histidine catabolic process;GO:0007186//G-protein coupled receptor signaling pathway	--
ncbi_428695	0.588	0.455	0.434	0	0	0	10.07	11.06	7.09	0	0	0	Rxfp1	relaxin receptor 1	Environmental Information Processing;Organismal Systems	Signaling molecules and interaction;Endocrine system	ko04080//Neuroactive ligand-receptor interaction;ko04926//Relaxin signaling pathway	K04306;K04306	GO:0016021//integral component of membrane	GO:0004930//G-protein coupled receptor activity;GO:0005515//protein binding	GO:0007186//G-protein coupled receptor signaling pathway	--
ncbi_429088	0.272	0.144	0.428	0	0	0	4	3	6	0	0	0	GFI1	zinc finger protein Gfi-1	-	-	-	-	-	GO:0003677//DNA binding;GO:0008270//zinc ion binding;GO:0016151//nickel cation binding;GO:0046872//metal ion binding	GO:0051604//protein maturation	zf-C2H2
ncbi_429374	1.678	1.701	2.075	0	0	0	27	39	32	0	0	0	V-FPS	tyrosine-protein kinase Fes/Fps isoform X3	Organismal Systems	Development and regeneration	ko04360//Axon guidance	K07527	-	GO:0004672//protein kinase activity;GO:0005524//ATP binding	GO:0006468//protein phosphorylation;GO:0048309//endoplasmic reticulum inheritance;GO:0051028//mRNA transport	--
ncbi_429501	0.59	0.499	0.618	0	0	0	10	12	10	0	0	0	Galnt6	polypeptide N-acetylgalactosaminyltransferase 6 isoform X1	Metabolism;Metabolism;Metabolism	Global and overview maps;Glycan biosynthesis and metabolism;Glycan biosynthesis and metabolism	ko01100//Metabolic pathways;ko00514//Other types of O-glycan biosynthesis;ko00512//Mucin type O-glycan biosynthesis	K00710;K00710;K00710	-	GO:0008375//acetylglucosaminyltransferase activity;GO:0016740//transferase activity	GO:0009058//biosynthetic process;GO:0009877//nodulation;GO:0042710//biofilm formation	--
ncbi_431296	0.263	0.475	0.197	0	0	0	9.76	25	7	0	0	0	FIGNL2	fidgetin-like protein 2	-	-	-	-	GO:0000502//proteasome complex;GO:0009360//DNA polymerase III complex;GO:0009379//Holliday junction helicase complex	GO:0003678//DNA helicase activity;GO:0003887//DNA-directed DNA polymerase activity;GO:0004222//metalloendopeptidase activity;GO:0005524//ATP binding;GO:0009378//four-way junction helicase activity;GO:0016887//ATPase activity	GO:0006260//DNA replication;GO:0006281//DNA repair;GO:0006310//DNA recombination;GO:0006508//proteolysis;GO:0010498//proteasomal protein catabolic process;GO:0019941//modification-dependent protein catabolic process;GO:0051301//cell division	--
ncbi_768535	0.309	0.425	0.428	0	0	0	5	10	7	0	0	0	--	triggering receptor expressed on myeloid cells B1 precursor	-	-	-	-	GO:0016010//dystrophin-associated glycoprotein complex	-	-	--
ncbi_768582	4.016	4.99	5.861	0	0	0	45	79	62	0	0	0	TREML4	triggering receptor expressed on myeloid cells isoform 3 precursor	-	-	-	-	-	GO:0005198//structural molecule activity	-	--
ncbi_769951	15.766	11.848	12.173	0	0	0	76	81	56	0	0	0	--	membrane spanning 4-domains A4A	-	-	-	-	GO:0016021//integral component of membrane	-	-	--
ncbi_769989	0.596	0.757	0.625	0	0	0	5	9	5	0	0	0	C1qtnf5	complement C1q tumor necrosis factor-related protein 5	-	-	-	-	-	GO:0004842//ubiquitin-protein transferase activity	GO:0044403//symbiosis, encompassing mutualism through parasitism	--
ncbi_770428	0.582	0.667	0.472	0	0	0	8	13	8	0	0	0	IL22RA2	interleukin-22 receptor subunit alpha-2 isoform X3	Environmental Information Processing	Signal transduction	ko04630//JAK-STAT signaling pathway	K05139	-	GO:0005515//protein binding	-	--
ncbi_770904	4.87	3.183	2.977	0	0	0	36	33	21	0	0	0	ALOX5AP	arachidonate 5-lipoxygenase-activating protein isoform X1	-	-	-	-	-	-	GO:0015708//silicate transport	--
ncbi_771005	1.191	1.293	1.879	0	0	0	13	23	20	0	0	0	XKRX	XK-related protein 2 isoform X3	-	-	-	-	GO:0016021//integral component of membrane	-	-	--
ncbi_771315	1.064	1.193	1.48	0	0	0	30.37	50.77	41	0	0	0	CSF2RB	cytokine receptor common subunit beta-like%2C transcript variant X4	Human Diseases;Environmental Information Processing;Environmental Information Processing;Cellular Processes	Cancer: overview;Signaling molecules and interaction;Signal transduction;Cell growth and death	ko05200//Pathways in cancer;ko04060//Cytokine-cytokine receptor interaction;ko04630//JAK-STAT signaling pathway;ko04210//Apoptosis	K04738;K04738;K04738;K04738	GO:0016021//integral component of membrane	GO:0004896//cytokine receptor activity;GO:0005515//protein binding	GO:0002532//production of molecular mediator involved in inflammatory response;GO:0071569//protein ufmylation	--
ncbi_771388	0.272	0.256	0.571	0	0	0	3	4	6	0	0	0	ST3GAL4	CMP-N-acetylneuraminate-beta-galactosamide-alpha-2%2C3-sialyltransferase 4-like%2C transcript variant X2	Metabolism;Metabolism	Global and overview maps;Glycan biosynthesis and metabolism	ko01100//Metabolic pathways;ko00601//Glycosphingolipid biosynthesis - lacto and neolacto series	K03494;K03494	-	GO:0008373//sialyltransferase activity	GO:0006486//protein glycosylation	--
ncbi_771679	2.382	1.855	0.964	0	0	0	10.98	12.13	4.24	0	0	0	CCL3	C-C motif chemokine ligand 18%2C transcript variant X1	Human Diseases;Environmental Information Processing;Organismal Systems;Human Diseases;Organismal Systems;Human Diseases;Environmental Information Processing	Infectious disease: viral;Signaling molecules and interaction;Immune system;Infectious disease: parasitic;Immune system;Immune disease;Signaling molecules and interaction	ko05163//Human cytomegalovirus infection;ko04060//Cytokine-cytokine receptor interaction;ko04062//Chemokine signaling pathway;ko05142//Chagas disease;ko04620//Toll-like receptor signaling pathway;ko05323//Rheumatoid arthritis;ko04061//Viral protein interaction with cytokine and cytokine receptor	K05408;K05408;K05408;K05408;K05408;K05408;K05408	GO:0005576//extracellular region	GO:0008009//chemokine activity	GO:0006955//immune response	--
ncbi_771865	0.175	0.164	0.366	0	0	0	3	4	6	0	0	0	HOXB9	homeobox protein Hox-B9 isoform X2	-	-	-	-	GO:0005634//nucleus	GO:0003677//DNA binding	GO:0006351//transcription, DNA-templated;GO:0006355//regulation of transcription, DNA-templated	TF_Otx
ncbi_771876	0.317	0.288	0.332	0	0	0	7	9	7	0	0	0	MRC1	macrophage mannose receptor 1-like precursor	Human Diseases;Cellular Processes	Infectious disease: bacterial;Transport and catabolism	ko05152//Tuberculosis;ko04145//Phagosome	K06560;K06560	-	GO:0005540//hyaluronic acid binding	GO:0007155//cell adhesion	--
ncbi_772103	1.154	1.622	1.831	0	0	0	8.3	17	12.97	0	0	0	Lilrb3l	platelet glycoprotein VI isoform X4	-	-	-	-	-	-	-	--
ncbi_772372	0.737	0.896	1.296	0	0	0	9	14	14	0	0	0	BDKRB1	bradykinin receptor B1%2C transcript variant X1	Human Diseases;Environmental Information Processing;Cellular Processes;Environmental Information Processing;Organismal Systems;Organismal Systems	Cancer: overview;Signaling molecules and interaction;Cell motility;Signal transduction;Sensory system;Immune system	ko05200//Pathways in cancer;ko04080//Neuroactive ligand-receptor interaction;ko04810//Regulation of actin cytoskeleton;ko04020//Calcium signaling pathway;ko04750//Inflammatory mediator regulation of TRP channels;ko04610//Complement and coagulation cascades	K03915;K03915;K03915;K03915;K03915;K03915	GO:0016021//integral component of membrane	GO:0004930//G-protein coupled receptor activity;GO:0008528//G-protein coupled peptide receptor activity	GO:0007186//G-protein coupled receptor signaling pathway	--
ncbi_776208	1.097	1.352	0.705	0	0	0	8.35	14.31	5.02	0	0	0	--	V-set and transmembrane domain-containing protein 1 isoform X2	-	-	-	-	-	-	-	--
ncbi_776306	0.896	0.568	0.282	0	0	0	10	9	3	0	0	0	TRGC2	TCR gamma alternate reading frame protein isoform X6	-	-	-	-	-	-	-	--
ncbi_777552	2.511	3.319	2.412	0	0	0	24	45	22	0	0	0	BIN2	bridging integrator 2	-	-	-	-	GO:0005737//cytoplasm	GO:0005515//protein binding;GO:0005524//ATP binding;GO:0051082//unfolded protein binding	GO:0007059//chromosome segregation;GO:0030261//chromosome condensation;GO:0044780//bacterial-type flagellum assembly	--

## Sheet: Supplementary Table S8
40 DEGs specific to Post-GCs-R
id	Pre-GCs-R1_tpm	Pre-GCs-R2_tpm	Pre-GCs-R3_tpm	Post-GCs-R1_tpm	Post-GCs-R2_tpm	Post-GCs-R3_tpm	Pre-GCs-R1_count	Pre-GCs-R2_count	Pre-GCs-R3_count	Post-GCs-R1_count	Post-GCs-R2_count	Post-GCs-R3_count	Symbol	Description	KEGG_A_class	KEGG_B_class	Pathway	K_ID	GO Component	GO Function	GO Process	TF_family
ncbi_100858332	0	0	0	0.177	0.121	0.084	0	0	0	5	4	3	Gpr12	G-protein coupled receptor 12-like%2C transcript variant X1	-	-	-	-	GO:0016021//integral component of membrane	GO:0004930//G-protein coupled receptor activity	GO:0007186//G-protein coupled receptor signaling pathway	--
ncbi_100858458	0	0	0	0.292	0.225	0.255	0	0	0	5	5	6	MYRFL	myelin regulatory factor-like protein isoform X5	-	-	-	-	-	GO:0003677//DNA binding	-	NDT80/PhoG
ncbi_100858488	0	0	0	2.82	1.988	2.756	0	0	0	17	14	21	CARTPT	cocaine- and amphetamine-regulated transcript protein	-	-	-	-	GO:0005615//extracellular space	-	GO:0000186//activation of MAPKK activity;GO:0007186//G-protein coupled receptor signaling pathway;GO:0008343//adult feeding behavior;GO:0009267//cellular response to starvation;GO:0032099//negative regulation of appetite	--
ncbi_100859691	0	0	0	1.167	0.787	1.352	0	0	0	6	5	9	--	uncharacterized protein LOC100859691 isoform X2	-	-	-	-	-	-	-	--
ncbi_101749501	0	0	0	0.34	0.486	0.496	0	0	0	18	26	27	INSYN2B	protein INSYN2B isoform X2	-	-	-	-	-	-	-	--
ncbi_101749866	0	0	0	0.246	0.073	0.122	0	0	0	8	3	5	LRTM2	leucine rich repeats and transmembrane domains 2%2C transcript variant X3	-	-	-	-	-	GO:0005515//protein binding	-	--
ncbi_101750213	0	0	0	2.404	2.774	3.309	0	0	0	23	31	40	Atoh1	protein atonal homolog 1	-	-	-	-	-	GO:0046983//protein dimerization activity	-	bHLH
ncbi_101751906	0	0	0	0.71	0.709	0.749	0	0	0	6	7	8	NEURL2	neuralized-like protein 2	-	-	-	-	-	-	-	--
ncbi_107053098	0	0	0	0.254	0.261	0.201	0	0	0	5	6	5	PRDM13	PR/SET domain 13	-	-	-	-	GO:0019028//viral capsid	GO:0003677//DNA binding;GO:0005515//protein binding;GO:0031423//hexon binding	-	zf-C2H2
ncbi_107055553	0	0	0	0.218	1.616	0.463	0	0	0	2.91	24.34	7.81	Mroh2b	maestro heat-like repeat-containing protein family member 2B isoform X2	-	-	-	-	-	-	-	--
ncbi_121106627	0	0	0	0.193	0.165	0.254	0	0	0	3	3	5	GBP1	guanylate-binding protein 1-like	Organismal Systems	Immune system	ko04621//NOD-like receptor signaling pathway	K20899	GO:0005737//cytoplasm	GO:0003924//GTPase activity;GO:0005525//GTP binding;GO:0008883//glutamyl-tRNA reductase activity;GO:0016787//hydrolase activity	GO:0006779//porphyrin-containing compound biosynthetic process;GO:0008152//metabolic process	--
ncbi_121108938	0	0	0	0.811	0.699	0.687	0	0	0	3.98	4.01	4.26	B3GNT8	LOW QUALITY PROTEIN: beta-1%2C3-galactosyltransferase 4-like	Metabolism;Metabolism	Global and overview maps;Glycan biosynthesis and metabolism	ko01100//Metabolic pathways;ko00604//Glycosphingolipid biosynthesis - ganglio series	K00715;K00715	GO:0016020//membrane	GO:0016758//transferase activity, transferring hexosyl groups	GO:0006486//protein glycosylation	--
ncbi_121110708	0	0	0	1.917	0.821	1.31	0	0	0	22	11	19	--	uncharacterized protein LOC121110708 isoform X1	-	-	-	-	-	-	-	--
ncbi_121113191	0	0	0	61.807	0	49.394	0	0	0	460.86	0	465.42	--	uncharacterized protein LOC121113191	-	-	-	-	-	-	GO:0006935//chemotaxis;GO:0007165//signal transduction;GO:0016032//viral process	--
ncbi_395613	0	0	0	0.201	0.344	0.715	0	0	0	2	4	9	CHRNB4	neuronal acetylcholine receptor subunit beta-4 precursor	Environmental Information Processing;Organismal Systems	Signaling molecules and interaction;Nervous system	ko04080//Neuroactive ligand-receptor interaction;ko04725//Cholinergic synapse	K04815;K04815	GO:0016021//integral component of membrane	GO:0005230//extracellular ligand-gated ion channel activity	GO:0006811//ion transport	--
ncbi_396137	0	0	0	0.528	1.006	0.725	0	0	0	13	29	19	Gria4	glutamate receptor 4 isoform X9	Environmental Information Processing;Environmental Information Processing;Human Diseases;Organismal Systems;Organismal Systems;Organismal Systems;Organismal Systems;Human Diseases;Human Diseases	Signaling molecules and interaction;Signal transduction;Neurodegenerative disease;Nervous system;Environmental adaptation;Nervous system;Nervous system;Substance dependence;Substance dependence	ko04080//Neuroactive ligand-receptor interaction;ko04024//cAMP signaling pathway;ko05016//Huntington disease;ko04723//Retrograde endocannabinoid signaling;ko04713//Circadian entrainment;ko04728//Dopaminergic synapse;ko04724//Glutamatergic synapse;ko05031//Amphetamine addiction;ko05033//Nicotine addiction	K05200;K05200;K05200;K05200;K05200;K05200;K05200;K05200;K05200	GO:0016020//membrane	GO:0004970//ionotropic glutamate receptor activity;GO:0015276//ligand-gated ion channel activity	-	--
ncbi_415939	0	0	0	0.108	0.277	0.072	0	0	0	3	9	2.52	MROH7	maestro heat-like repeat-containing protein family member 7 isoform X1	-	-	-	-	GO:0030117//membrane coat	-	GO:0006886//intracellular protein transport;GO:0016192//vesicle-mediated transport	--
ncbi_416244	0	0	0	0.902	0.566	0.571	0	0	0	15	11	12	ADAM19	disintegrin and metalloproteinase domain-containing protein 19 precursor	-	-	-	-	-	GO:0004222//metalloendopeptidase activity	GO:0006508//proteolysis	--
ncbi_416611	0	0	0	0.276	0.453	0.481	0	0	0	5	10	11	Tmc5	transmembrane channel-like protein 5 isoform X2	-	-	-	-	GO:0016021//integral component of membrane	-	-	--
ncbi_417165	0	0	0	0.184	0.947	0.803	0	0	0	2	12	11	CEL	carboxyl ester lipase	Metabolism;Organismal Systems;Metabolism;Organismal Systems;Metabolism	Global and overview maps;Digestive system;Lipid metabolism;Digestive system;Lipid metabolism	ko01100//Metabolic pathways;ko04972//Pancreatic secretion;ko00561//Glycerolipid metabolism;ko04975//Fat digestion and absorption;ko00100//Steroid biosynthesis	K12298;K12298;K12298;K12298;K12298	-	GO:0008236//serine-type peptidase activity;GO:0016787//hydrolase activity	GO:0006508//proteolysis	--
ncbi_418280	0	0	0	0.613	0.376	0.758	0	0	0	7	5	11	Acrbp	acrosin-binding protein isoform X2	-	-	-	-	-	GO:0005515//protein binding	-	--
ncbi_421829	0	0	0	1.539	0.141	1.028	0	0	0	9	5	9	CGA	glycoprotein hormones alpha chain precursor	Environmental Information Processing;Environmental Information Processing;Organismal Systems;Organismal Systems;Human Diseases;Organismal Systems;Organismal Systems;Organismal Systems;Organismal Systems	Signaling molecules and interaction;Signal transduction;Endocrine system;Endocrine system;Immune disease;Endocrine system;Endocrine system;Endocrine system;Endocrine system	ko04080//Neuroactive ligand-receptor interaction;ko04024//cAMP signaling pathway;ko04912//GnRH signaling pathway;ko04917//Prolactin signaling pathway;ko05320//Autoimmune thyroid disease;ko04923//Regulation of lipolysis in adipocytes;ko04929//GnRH secretion;ko04913//Ovarian steroidogenesis;ko04918//Thyroid hormone synthesis	K08522;K08522;K08522;K08522;K08522;K08522;K08522;K08522;K08522	GO:0005576//extracellular region;GO:0016020//membrane	GO:0005179//hormone activity;GO:0008083//growth factor activity	-	--
ncbi_421875	0	0	0	0.243	0.182	0.205	0	0	0	8	7	8	ADGRB3	adhesion G protein-coupled receptor B3 isoform X6	-	-	-	-	GO:0005887//integral component of plasma membrane;GO:0016020//membrane;GO:0016021//integral component of membrane	GO:0004930//G-protein coupled receptor activity	GO:0007165//signal transduction;GO:0007186//G-protein coupled receptor signaling pathway	--
ncbi_422850	0	0	0	0.323	0.387	0.46	0	0	0	5	7	9	Stk32b	serine/threonine-protein kinase 32B	-	-	-	-	-	GO:0004672//protein kinase activity;GO:0005524//ATP binding	GO:0006468//protein phosphorylation	--
ncbi_422971	0	0	0	2.105	1.48	1.725	0	0	0	56	46	58	SLC17A6	vesicular glutamate transporter 2	Organismal Systems;Organismal Systems;Organismal Systems;Human Diseases	Nervous system;Nervous system;Nervous system;Substance dependence	ko04723//Retrograde endocannabinoid signaling;ko04724//Glutamatergic synapse;ko04721//Synaptic vesicle cycle;ko05033//Nicotine addiction	K12302;K12302;K12302;K12302	GO:0005887//integral component of plasma membrane	GO:0015307//drug:proton antiporter activity;GO:0022857//transmembrane transporter activity;GO:0042910//xenobiotic transporter activity	GO:0006855//drug transmembrane transport;GO:0042493//response to drug;GO:0042908//xenobiotic transport;GO:0055085//transmembrane transport	--
ncbi_422979	0	0	0	0.404	1.037	0.958	0	0	0	3	9	9	Csrp3	cysteine and glycine-rich protein 3	-	-	-	-	-	-	-	--
ncbi_424669	0	0	0	0.319	0.192	0.196	0	0	0	8	7	8	C8B	complement component C8 beta chain precursor	-	-	-	-	-	GO:0005515//protein binding	GO:0030254//protein secretion by the type III secretion system	--
ncbi_424943	0	0	0	0.886	0.379	0.263	0	0	0	8	4	3	Cyp2j6	cytochrome P450%2C family 2%2C subfamily AB%2C polypeptide 3	-	-	-	-	-	GO:0005506//iron ion binding;GO:0016705//oxidoreductase activity, acting on paired donors, with incorporation or reduction of molecular oxygen;GO:0020037//heme binding	GO:0055114//oxidation-reduction process	--
ncbi_427641	0	0	0	0.603	0.695	0.737	0	0	0	11	15	17	TRPC7	transient receptor potential cation channel subfamily C member 7%2C transcript variant X2	-	-	-	-	GO:0016020//membrane	GO:0005216//ion channel activity	GO:0006811//ion transport;GO:0055085//transmembrane transport	--
ncbi_427667	0	0	0	1.283	2.262	1.374	0	0	0	17	35	23	Sstr5	somatostatin receptor type 5 isoform X1	Environmental Information Processing;Environmental Information Processing;Organismal Systems	Signaling molecules and interaction;Signal transduction;Endocrine system	ko04080//Neuroactive ligand-receptor interaction;ko04024//cAMP signaling pathway;ko04935//Growth hormone synthesis, secretion and action	K04221;K04221;K04221	GO:0016021//integral component of membrane	GO:0004930//G-protein coupled receptor activity	GO:0007186//G-protein coupled receptor signaling pathway	--
ncbi_427789	0	0	0	0.245	0.314	0.266	0	0	0	9	13.43	12.31	MYH1B	myosin%2C heavy chain 1G%2C skeletal muscle (similar to human myosin%2C heavy chain 1%2C skeletal muscle%2C adult)	Human Diseases;Human Diseases;Cellular Processes	Infectious disease: bacterial;Infectious disease: bacterial;Cellular community - eukaryotes	ko05132//Salmonella infection;ko05130//Pathogenic Escherichia coli infection;ko04530//Tight junction	K10352;K10352;K10352	GO:0016459//myosin complex	GO:0003774//motor activity;GO:0005515//protein binding;GO:0005524//ATP binding	GO:0007059//chromosome segregation;GO:0030261//chromosome condensation	--
ncbi_427900	0	0	0	0.151	0.058	0.108	0	0	0	9	4	8	Cacna1i	voltage-dependent T-type calcium channel subunit alpha-1I isoform X4	Environmental Information Processing;Environmental Information Processing;Human Diseases;Organismal Systems;Organismal Systems;Organismal Systems;Organismal Systems	Signal transduction;Signal transduction;Endocrine and metabolic disease;Environmental adaptation;Endocrine system;Endocrine system;Endocrine system	ko04010//MAPK signaling pathway;ko04020//Calcium signaling pathway;ko04934//Cushing syndrome;ko04713//Circadian entrainment;ko04925//Aldosterone synthesis and secretion;ko04927//Cortisol synthesis and secretion;ko04929//GnRH secretion	K04856;K04856;K04856;K04856;K04856;K04856;K04856	GO:0016020//membrane	GO:0005216//ion channel activity	GO:0006811//ion transport;GO:0009271//phage shock;GO:0055085//transmembrane transport	--
ncbi_428073	0	0	0	0.529	0.705	0.698	0	0	0	9	14	15	FGL1	fibrinogen-like protein 1	-	-	-	-	-	-	-	--
ncbi_428094	0	0	0	1.502	1.653	1.274	0	0	0	14	18	15	SLC5A7	high-affinity choline transporter 1-like isoform X1	Organismal Systems;Human Diseases	Nervous system;Cancer: overview	ko04725//Cholinergic synapse;ko05231//Choline metabolism in cancer	K14387;K14387	GO:0005887//integral component of plasma membrane;GO:0016020//membrane	GO:0005298//proline:sodium symporter activity;GO:0015370//solute:sodium symporter activity;GO:0015498//pantothenate:sodium symporter activity;GO:0022857//transmembrane transporter activity	GO:0006810//transport;GO:0015824//proline transport;GO:0015887//pantothenate transmembrane transport;GO:0015937//coenzyme A biosynthetic process;GO:0055085//transmembrane transport	--
ncbi_428198	0	0	0	0.064	0.164	0.126	0	0	0	2	6	5	EPHA8	ephrin type-A receptor 8 isoform X5	Organismal Systems	Development and regeneration	ko04360//Axon guidance	K05109	-	GO:0003993//acid phosphatase activity;GO:0004672//protein kinase activity;GO:0005515//protein binding;GO:0005524//ATP binding;GO:0046872//metal ion binding	GO:0006468//protein phosphorylation	--
ncbi_428261	0	0	0	0.16	0.183	0.338	0	0	0	3	4	8	LRRN2	leucine-rich repeat neuronal protein 2	-	-	-	-	-	GO:0005515//protein binding	-	--
ncbi_428397	0	0	0	0.197	0.21	0.156	0	0	0	4	5	4	Vipr1	vasoactive intestinal polypeptide receptor 1	Environmental Information Processing	Signaling molecules and interaction	ko04080//Neuroactive ligand-receptor interaction	K04589	GO:0016020//membrane;GO:0016021//integral component of membrane	GO:0004930//G-protein coupled receptor activity	GO:0007186//G-protein coupled receptor signaling pathway	--
ncbi_430912	0	0	0	0.613	0.14	0.277	0	0	0	7	1.87	4	DUSP28	dual specificity phosphatase 28	-	-	-	-	GO:0005576//extracellular region	GO:0004725//protein tyrosine phosphatase activity;GO:0019870//potassium channel inhibitor activity	GO:0006470//protein dephosphorylation;GO:0009405//pathogenesis	--
ncbi_771674	0	0	0	0.235	0.806	0.465	0	0	0	2	8	5	Prok2	prokineticin-2	-	-	-	-	-	-	-	--
ncbi_776719	0	0	0	0.482	0.15	0.261	0	0	0	7.99	3.52	6.61	ATP6V1A	V-type proton ATPase catalytic subunit A-like isoform X3	Metabolism;Human Diseases;Cellular Processes;Environmental Information Processing;Metabolism;Human Diseases;Organismal Systems;Human Diseases;Human Diseases;Organismal Systems	Global and overview maps;Infectious disease: viral;Transport and catabolism;Signal transduction;Energy metabolism;Immune disease;Nervous system;Infectious disease: bacterial;Infectious disease: bacterial;Excretory system	ko01100//Metabolic pathways;ko05165//Human papillomavirus infection;ko04145//Phagosome;ko04150//mTOR signaling pathway;ko00190//Oxidative phosphorylation;ko05323//Rheumatoid arthritis;ko04721//Synaptic vesicle cycle;ko05120//Epithelial cell signaling in Helicobacter pylori infection;ko05110//Vibrio cholerae infection;ko04966//Collecting duct acid secretion	K02145;K02145;K02145;K02145;K02145;K02145;K02145;K02145;K02145;K02145	GO:0000275//mitochondrial proton-transporting ATP synthase complex, catalytic core F(1);GO:0009288//bacterial-type flagellum;GO:0016469//proton-transporting two-sector ATPase complex;GO:0016471//vacuolar proton-transporting V-type ATPase complex;GO:0030257//type III protein secretion system complex;GO:0045261//proton-transporting ATP synthase complex, catalytic core F(1);GO:0045262//plasma membra…	GO:0005524//ATP binding;GO:0008553//hydrogen-exporting ATPase activity, phosphorylative mechanism;GO:0016887//ATPase activity;GO:0046933//proton-transporting ATP synthase activity, rotational mechanism;GO:0046961//proton-transporting ATPase activity, rotational mechanism	GO:0001539//cilium or flagellum-dependent cell motility;GO:0009405//pathogenesis;GO:0015986//ATP synthesis coupled proton transport;GO:0015991//ATP hydrolysis coupled proton transport;GO:0030254//protein secretion by the type III secretion system;GO:0046034//ATP metabolic process;GO:1902600//hydrogen ion transmembrane transport	--

## Sheet: Supplementary Table S9
Four-Quadrant Plot showing concordant increases in chromatin accessibility and gene expression
gene_id	RNA_Pre-GCs-R1_count	RNA_Pre-GCs-R2_count	RNA_Pre-GCs-R3_count	RNA_Post-GCs-R1_count	RNA_Post-GCs-R2_count	RNA_Post-GCs-R3_count	RNA_Pre-GCs-R1_tpm	RNA_Pre-GCs-R2_tpm	RNA_Pre-GCs-R3_tpm	RNA_Post-GCs-R1_tpm	RNA_Post-GCs-R2_tpm	RNA_Post-GCs-R3_tpm	RNA_Pre-GCs-R_mean	RNA_Post-GCs-R_mean	RNA_log2(fc)	RNA_PValue	RNA_FDR	peak_id	ATAC_Pre-GCs-A1_reads	ATAC_Pre-GCs-A2_reads	ATAC_Pre-GCs-A3_reads	ATAC_Post-GCs-A1_reads	ATAC_Post-GCs-A2_reads	ATAC_Post-GCs-A3_reads	ATAC_Pre-GCs-A1_rpkm	ATAC_Pre-GCs-A2_rpkm	ATAC_Pre-GCs-A3_rpkm	ATAC_Post-GCs-A1_rpkm	ATAC_Post-GCs-A2_rpkm	ATAC_Post-GCs-A3_rpkm	ATAC_Pre-GCs-R_mean	ATAC_Post-GCs-R_mean	ATAC_log2fc	ATAC_p-value	ATAC_FDR	gene_diff	Symbol	Description	KEGG_A_class	KEGG_B_class	Pathway	K_ID	GO Component	GO Function	GO Process
ncbi_100049619	1	1	0	22	21	28	0.035	0.025	0	0.722	0.59	0.741	0.02	0.684333	5.09663	7.13243e-06	4.4506e-05	MergePeak_1875	42	52	21	177	90	147	0.803373	1.25439	0.53594	4.73827	2.71027	4.12918	0.864567	3.85924	2.15827	6.25e-14	7.21e-13	yes	CFTR	cystic fibrosis transmembrane conductance regulator isoform X3	Environmental Information Processing;Cellular Processes;Environmental Information Processing;Organismal Systems;Organismal Systems;Organismal Systems;Human Diseases;Environmental Information Processing	Signal transduction;Cellular community - eukaryotes;Signal transduction;Digestive system;Digestive system;Digestive system;Infectious disease: bacterial;Membrane transport	ko04024//cAMP signaling pathway;ko04530//Tight junction;ko04152//AMPK signaling pathway;ko04972//Pancreatic secretion;ko04971//Gastric acid secretion;ko04976//Bile secretion;ko05110//Vibrio cholerae infection;ko02010//ABC transporters	K05031;K05031;K05031;K05031;K05031;K05031;K05031;K05031	GO:0005575//cellular_component;GO:0005737//cytoplasm;GO:0005887//integral component of plasma membrane;GO:0009288//bacterial-type flagellum;GO:0009380//excinuclease repair complex;GO:0009898//cytoplasmic side of plasma membrane;GO:0015627//type II protein secretion system complex;GO:0016021//integral component of membrane;GO:0030257//type III protein secretion system complex;GO:0043190//ATP-bindi…	GO:0000166//nucleotide binding;GO:0003676//nucleic acid binding;GO:0003677//DNA binding;GO:0003723//RNA binding;GO:0003724//RNA helicase activity;GO:0003824//catalytic activity;GO:0003924//GTPase activity;GO:0005260//channel-conductance-controlling ATPase activity;GO:0005319//lipid transporter activity;GO:0005524//ATP binding;GO:0005525//GTP binding;GO:0008565//protein transporter activity;GO:000…	GO:0000910//cytokinesis;GO:0001539//cilium or flagellum-dependent cell motility;GO:0001887//selenium compound metabolic process;GO:0002949//tRNA threonylcarbamoyladenosine modification;GO:0006289//nucleotide-excision repair;GO:0006400//tRNA modification;GO:0006777//Mo-molybdopterin cofactor biosynthetic process;GO:0006810//transport;GO:0006817//phosphate ion transport;GO:0006824//cobalt ion trans…
ncbi_100049619	1	1	0	22	21	28	0.035	0.025	0	0.722	0.59	0.741	0.02	0.684333	5.09663	7.13243e-06	4.4506e-05	MergePeak_1877	37	22	42	160	112	156	0.762837	0.572022	1.15534	4.61666	3.63537	4.72316	0.830065	4.32507	2.38143	6.42e-20	1.46e-18	yes	CFTR	cystic fibrosis transmembrane conductance regulator isoform X3	Environmental Information Processing;Cellular Processes;Environmental Information Processing;Organismal Systems;Organismal Systems;Organismal Systems;Human Diseases;Environmental Information Processing	Signal transduction;Cellular community - eukaryotes;Signal transduction;Digestive system;Digestive system;Digestive system;Infectious disease: bacterial;Membrane transport	ko04024//cAMP signaling pathway;ko04530//Tight junction;ko04152//AMPK signaling pathway;ko04972//Pancreatic secretion;ko04971//Gastric acid secretion;ko04976//Bile secretion;ko05110//Vibrio cholerae infection;ko02010//ABC transporters	K05031;K05031;K05031;K05031;K05031;K05031;K05031;K05031	GO:0005575//cellular_component;GO:0005737//cytoplasm;GO:0005887//integral component of plasma membrane;GO:0009288//bacterial-type flagellum;GO:0009380//excinuclease repair complex;GO:0009898//cytoplasmic side of plasma membrane;GO:0015627//type II protein secretion system complex;GO:0016021//integral component of membrane;GO:0030257//type III protein secretion system complex;GO:0043190//ATP-bindi…	GO:0000166//nucleotide binding;GO:0003676//nucleic acid binding;GO:0003677//DNA binding;GO:0003723//RNA binding;GO:0003724//RNA helicase activity;GO:0003824//catalytic activity;GO:0003924//GTPase activity;GO:0005260//channel-conductance-controlling ATPase activity;GO:0005319//lipid transporter activity;GO:0005524//ATP binding;GO:0005525//GTP binding;GO:0008565//protein transporter activity;GO:000…	GO:0000910//cytokinesis;GO:0001539//cilium or flagellum-dependent cell motility;GO:0001887//selenium compound metabolic process;GO:0002949//tRNA threonylcarbamoyladenosine modification;GO:0006289//nucleotide-excision repair;GO:0006400//tRNA modification;GO:0006777//Mo-molybdopterin cofactor biosynthetic process;GO:0006810//transport;GO:0006817//phosphate ion transport;GO:0006824//cobalt ion trans…
ncbi_100049619	1	1	0	22	21	28	0.035	0.025	0	0.722	0.59	0.741	0.02	0.684333	5.09663	7.13243e-06	4.4506e-05	MergePeak_1878	27	28	23	85	51	96	0.94541	1.23644	1.07452	4.16537	2.81143	4.93635	1.08546	3.97105	1.87122	3.84e-09	2.31e-08	yes	CFTR	cystic fibrosis transmembrane conductance regulator isoform X3	Environmental Information Processing;Cellular Processes;Environmental Information Processing;Organismal Systems;Organismal Systems;Organismal Systems;Human Diseases;Environmental Information Processing	Signal transduction;Cellular community - eukaryotes;Signal transduction;Digestive system;Digestive system;Digestive system;Infectious disease: bacterial;Membrane transport	ko04024//cAMP signaling pathway;ko04530//Tight junction;ko04152//AMPK signaling pathway;ko04972//Pancreatic secretion;ko04971//Gastric acid secretion;ko04976//Bile secretion;ko05110//Vibrio cholerae infection;ko02010//ABC transporters	K05031;K05031;K05031;K05031;K05031;K05031;K05031;K05031	GO:0005575//cellular_component;GO:0005737//cytoplasm;GO:0005887//integral component of plasma membrane;GO:0009288//bacterial-type flagellum;GO:0009380//excinuclease repair complex;GO:0009898//cytoplasmic side of plasma membrane;GO:0015627//type II protein secretion system complex;GO:0016021//integral component of membrane;GO:0030257//type III protein secretion system complex;GO:0043190//ATP-bindi…	GO:0000166//nucleotide binding;GO:0003676//nucleic acid binding;GO:0003677//DNA binding;GO:0003723//RNA binding;GO:0003724//RNA helicase activity;GO:0003824//catalytic activity;GO:0003924//GTPase activity;GO:0005260//channel-conductance-controlling ATPase activity;GO:0005319//lipid transporter activity;GO:0005524//ATP binding;GO:0005525//GTP binding;GO:0008565//protein transporter activity;GO:000…	GO:0000910//cytokinesis;GO:0001539//cilium or flagellum-dependent cell motility;GO:0001887//selenium compound metabolic process;GO:0002949//tRNA threonylcarbamoyladenosine modification;GO:0006289//nucleotide-excision repair;GO:0006400//tRNA modification;GO:0006777//Mo-molybdopterin cofactor biosynthetic process;GO:0006810//transport;GO:0006817//phosphate ion transport;GO:0006824//cobalt ion trans…
ncbi_100857276	28	24	22	83	86	94	1.12	0.609	0.83	3.036	2.654	2.592	0.853	2.76067	1.6944	2.79246e-08	2.30654e-07	MergePeak_5676	29	38	18	55	49	57	1.60089	2.6455	1.32576	4.24917	4.25854	4.62079	1.85738	4.37617	1.2364	0.000294	0.000762	yes	SHISAL1	protein shisa-like-1 isoform X2	-	-	-	-	GO:0016020//membrane	-	-
ncbi_100857411	39	44	26	77	87	107	10.969	8.726	7.663	20.619	19.945	22.674	9.11933	21.0793	1.20883	5.52975e-05	0.000299743	MergePeak_39007	337	223	205	464	284	485	8.10107	6.76048	6.57499	15.6102	10.7481	17.1211	7.14552	14.4932	1.02026	4.08e-10	2.84e-09	yes	PLAC8	PLAC8 like 2	-	-	-	-	-	-	-
ncbi_100857420	17	43	25	56	75	73	0.494	0.882	0.762	1.55	1.777	1.599	0.712667	1.642	1.20415	0.000842126	0.00364117	MergePeak_4316	24	42	28	72	57	42	1.2515	2.76203	1.94807	5.25447	4.67945	3.21622	1.9872	4.38338	1.14131	0.000962	0.00224	yes	SYN3	synapsin III	-	-	-	-	-	GO:0016881//acid-amino acid ligase activity	-
ncbi_100857420	17	43	25	56	75	73	0.494	0.882	0.762	1.55	1.777	1.599	0.712667	1.642	1.20415	0.000842126	0.00364117	MergePeak_4317	54	36	45	89	61	78	2.22666	1.87207	2.47572	5.13604	3.95996	4.72316	2.19148	4.60639	1.07173	7.63e-05	0.000222	yes	SYN3	synapsin III	-	-	-	-	-	GO:0016881//acid-amino acid ligase activity	-
ncbi_100857420	17	43	25	56	75	73	0.494	0.882	0.762	1.55	1.777	1.599	0.712667	1.642	1.20415	0.000842126	0.00364117	MergePeak_4338	40	42	28	67	43	84	1.98796	2.63243	1.85667	4.66015	3.36447	6.13063	2.15902	4.71842	1.12793	0.000353	0.0009	yes	SYN3	synapsin III	-	-	-	-	-	GO:0016881//acid-amino acid ligase activity	-
ncbi_100857420	17	43	25	56	75	73	0.494	0.882	0.762	1.55	1.777	1.599	0.712667	1.642	1.20415	0.000842126	0.00364117	MergePeak_4348	37	38	36	97	77	88	2.43989	3.16018	3.16738	8.95197	7.99393	8.52176	2.92248	8.48922	1.53844	7.92e-09	4.56e-08	yes	SYN3	synapsin III	-	-	-	-	-	GO:0016881//acid-amino acid ligase activity	-
ncbi_100857462	416	587	334	1858	2217	2329	11.766	11.785	9.954	50.637	51.624	50.191	11.1683	50.8173	2.18591	7.15183e-23	1.71992e-21	MergePeak_17640	46	45	48	251	187	246	0.851068	1.04998	1.18488	6.49917	5.4469	6.68374	1.02864	6.20994	2.59384	6e-36	5.4e-34	yes	Rapgef5	rap guanine nucleotide exchange factor 5 isoform X2	-	-	-	-	-	GO:0003824//catalytic activity;GO:0005085//guanyl-nucleotide exchange factor activity	GO:0007165//signal transduction;GO:0007264//small GTPase mediated signal transduction;GO:0035556//intracellular signal transduction
ncbi_100857462	416	587	334	1858	2217	2329	11.766	11.785	9.954	50.637	51.624	50.191	11.1683	50.8173	2.18591	7.15183e-23	1.71992e-21	MergePeak_17641	22	28	32	125	108	155	0.773531	1.24158	1.50118	6.15096	5.97833	8.00322	1.1721	6.71083	2.5174	5.46e-20	1.25e-18	yes	Rapgef5	rap guanine nucleotide exchange factor 5 isoform X2	-	-	-	-	-	GO:0003824//catalytic activity;GO:0005085//guanyl-nucleotide exchange factor activity	GO:0007165//signal transduction;GO:0007264//small GTPase mediated signal transduction;GO:0035556//intracellular signal transduction
ncbi_100857462	416	587	334	1858	2217	2329	11.766	11.785	9.954	50.637	51.624	50.191	11.1683	50.8173	2.18591	7.15183e-23	1.71992e-21	MergePeak_17642	72	52	55	126	90	118	3.53684	3.22141	3.60474	8.66226	6.96027	8.51222	3.45433	8.04492	1.21967	1.09e-07	5.26e-07	yes	Rapgef5	rap guanine nucleotide exchange factor 5 isoform X2	-	-	-	-	-	GO:0003824//catalytic activity;GO:0005085//guanyl-nucleotide exchange factor activity	GO:0007165//signal transduction;GO:0007264//small GTPase mediated signal transduction;GO:0035556//intracellular signal transduction
ncbi_100857462	416	587	334	1858	2217	2329	11.766	11.785	9.954	50.637	51.624	50.191	11.1683	50.8173	2.18591	7.15183e-23	1.71992e-21	MergePeak_17644	118	82	70	186	149	227	4.53467	3.97409	3.58914	10.0036	9.01469	12.8105	4.03263	10.6096	1.39558	3.77e-12	3.46e-11	yes	Rapgef5	rap guanine nucleotide exchange factor 5 isoform X2	-	-	-	-	-	GO:0003824//catalytic activity;GO:0005085//guanyl-nucleotide exchange factor activity	GO:0007165//signal transduction;GO:0007264//small GTPase mediated signal transduction;GO:0035556//intracellular signal transduction
ncbi_100857462	416	587	334	1858	2217	2329	11.766	11.785	9.954	50.637	51.624	50.191	11.1683	50.8173	2.18591	7.15183e-23	1.71992e-21	MergePeak_17645	89	70	56	195	159	207	2.96329	2.93929	2.48772	9.0865	8.33455	10.1212	2.79677	9.18075	1.71485	2.62e-18	5.02e-17	yes	Rapgef5	rap guanine nucleotide exchange factor 5 isoform X2	-	-	-	-	-	GO:0003824//catalytic activity;GO:0005085//guanyl-nucleotide exchange factor activity	GO:0007165//signal transduction;GO:0007264//small GTPase mediated signal transduction;GO:0035556//intracellular signal transduction
ncbi_100857462	416	587	334	1858	2217	2329	11.766	11.785	9.954	50.637	51.624	50.191	11.1683	50.8173	2.18591	7.15183e-23	1.71992e-21	MergePeak_17649	55	17	44	66	59	73	3.62687	1.41377	3.87124	6.09103	6.12522	7.06919	2.97062	6.42848	1.11371	0.000825	0.00195	yes	Rapgef5	rap guanine nucleotide exchange factor 5 isoform X2	-	-	-	-	-	GO:0003824//catalytic activity;GO:0005085//guanyl-nucleotide exchange factor activity	GO:0007165//signal transduction;GO:0007264//small GTPase mediated signal transduction;GO:0035556//intracellular signal transduction
ncbi_100857462	416	587	334	1858	2217	2329	11.766	11.785	9.954	50.637	51.624	50.191	11.1683	50.8173	2.18591	7.15183e-23	1.71992e-21	MergePeak_17656	46	35	46	89	123	121	1.63092	1.56496	2.17601	4.41613	6.86563	6.29995	1.79063	5.86057	1.71058	7.69e-11	5.93e-10	yes	Rapgef5	rap guanine nucleotide exchange factor 5 isoform X2	-	-	-	-	-	GO:0003824//catalytic activity;GO:0005085//guanyl-nucleotide exchange factor activity	GO:0007165//signal transduction;GO:0007264//small GTPase mediated signal transduction;GO:0035556//intracellular signal transduction
ncbi_100857462	416	587	334	1858	2217	2329	11.766	11.785	9.954	50.637	51.624	50.191	11.1683	50.8173	2.18591	7.15183e-23	1.71992e-21	MergePeak_17657	301	245	243	669	384	504	4.1039	4.21267	4.42044	12.7654	8.24258	10.0911	4.24567	10.3664	1.28785	2.75e-18	5.26e-17	yes	Rapgef5	rap guanine nucleotide exchange factor 5 isoform X2	-	-	-	-	-	GO:0003824//catalytic activity;GO:0005085//guanyl-nucleotide exchange factor activity	GO:0007165//signal transduction;GO:0007264//small GTPase mediated signal transduction;GO:0035556//intracellular signal transduction
ncbi_100857462	416	587	334	1858	2217	2329	11.766	11.785	9.954	50.637	51.624	50.191	11.1683	50.8173	2.18591	7.15183e-23	1.71992e-21	MergePeak_17658	84	50	71	133	97	104	3.19188	2.39606	3.5996	7.07289	5.80283	5.80335	3.06251	6.22635	1.02367	1.09e-05	3.71e-05	yes	Rapgef5	rap guanine nucleotide exchange factor 5 isoform X2	-	-	-	-	-	GO:0003824//catalytic activity;GO:0005085//guanyl-nucleotide exchange factor activity	GO:0007165//signal transduction;GO:0007264//small GTPase mediated signal transduction;GO:0035556//intracellular signal transduction
ncbi_100857563	110	162	94	629	696	797	7.181	7.42	6.404	38.961	36.891	38.931	7.00167	38.261	2.4501	6.93012e-26	1.85543e-24	MergePeak_61626	166	83	88	195	151	208	8.819	5.56095	6.23767	14.4985	12.6296	16.2275	6.87254	14.4519	1.07234	1.46e-07	6.91e-07	yes	PML	protein PML isoform X2	Human Diseases;Cellular Processes;Human Diseases;Human Diseases;Human Diseases;Genetic Information Processing;Human Diseases	Cancer: overview;Transport and catabolism;Infectious disease: viral;Cancer: overview;Infectious disease: viral;Folding, sorting and degradation;Cancer: specific types	ko05200//Pathways in cancer;ko04144//Endocytosis;ko05168//Herpes simplex virus 1 infection;ko05202//Transcriptional misregulation in cancer;ko05164//Influenza A;ko04120//Ubiquitin mediated proteolysis;ko05221//Acute myeloid leukemia	K10054;K10054;K10054;K10054;K10054;K10054;K10054	-	GO:0008270//zinc ion binding	-
ncbi_100857563	110	162	94	629	696	797	7.181	7.42	6.404	38.961	36.891	38.931	7.00167	38.261	2.4501	6.93012e-26	1.85543e-24	MergePeak_61628	30	34	25	62	48	76	1.51767	2.16918	1.68743	4.38962	3.82296	5.6461	1.79143	4.61956	1.36665	1.8e-05	5.91e-05	yes	PML	protein PML isoform X2	Human Diseases;Cellular Processes;Human Diseases;Human Diseases;Human Diseases;Genetic Information Processing;Human Diseases	Cancer: overview;Transport and catabolism;Infectious disease: viral;Cancer: overview;Infectious disease: viral;Folding, sorting and degradation;Cancer: specific types	ko05200//Pathways in cancer;ko04144//Endocytosis;ko05168//Herpes simplex virus 1 infection;ko05202//Transcriptional misregulation in cancer;ko05164//Influenza A;ko04120//Ubiquitin mediated proteolysis;ko05221//Acute myeloid leukemia	K10054;K10054;K10054;K10054;K10054;K10054;K10054	-	GO:0008270//zinc ion binding	-
ncbi_100857587	243	351	311	2117	2486	2553	8.871	9.059	11.616	77.341	78.705	74.533	9.84867	76.8597	2.96423	7.11113e-48	4.39193e-46	MergePeak_61790	412	334	274	617	524	551	11.8545	12.1197	10.5188	24.8456	23.7366	23.2818	11.4977	23.9547	1.05896	4.28e-21	1.1e-19	yes	DAPK3	death-associated protein kinase 2 isoform X9	Human Diseases;Cellular Processes;Human Diseases	Cancer: overview;Transport and catabolism;Cancer: specific types	ko05200//Pathways in cancer;ko04140//Autophagy - animal;ko05219//Bladder cancer	K08803;K08803;K08803	-	GO:0004672//protein kinase activity;GO:0005524//ATP binding;GO:0043565//sequence-specific DNA binding	GO:0006355//regulation of transcription, DNA-templated;GO:0006468//protein phosphorylation
ncbi_100857587	243	351	311	2117	2486	2553	8.871	9.059	11.616	77.341	78.705	74.533	9.84867	76.8597	2.96423	7.11113e-48	4.39193e-46	MergePeak_61792	285	220	205	524	379	576	6.81241	6.63191	6.5379	17.5293	14.2625	20.2188	6.66074	17.3369	1.38009	6.67e-23	2.03e-21	yes	DAPK3	death-associated protein kinase 2 isoform X9	Human Diseases;Cellular Processes;Human Diseases	Cancer: overview;Transport and catabolism;Cancer: specific types	ko05200//Pathways in cancer;ko04140//Autophagy - animal;ko05219//Bladder cancer	K08803;K08803;K08803	-	GO:0004672//protein kinase activity;GO:0005524//ATP binding;GO:0043565//sequence-specific DNA binding	GO:0006355//regulation of transcription, DNA-templated;GO:0006468//protein phosphorylation
ncbi_100857587	243	351	311	2117	2486	2553	8.871	9.059	11.616	77.341	78.705	74.533	9.84867	76.8597	2.96423	7.11113e-48	4.39193e-46	MergePeak_61793	232	121	171	325	258	309	8.02405	5.27778	7.89097	15.7314	14.0484	15.6943	7.06427	15.158	1.10147	3.89e-11	3.12e-10	yes	DAPK3	death-associated protein kinase 2 isoform X9	Human Diseases;Cellular Processes;Human Diseases	Cancer: overview;Transport and catabolism;Cancer: specific types	ko05200//Pathways in cancer;ko04140//Autophagy - animal;ko05219//Bladder cancer	K08803;K08803;K08803	-	GO:0004672//protein kinase activity;GO:0005524//ATP binding;GO:0043565//sequence-specific DNA binding	GO:0006355//regulation of transcription, DNA-templated;GO:0006468//protein phosphorylation
ncbi_100857587	243	351	311	2117	2486	2553	8.871	9.059	11.616	77.341	78.705	74.533	9.84867	76.8597	2.96423	7.11113e-48	4.39193e-46	MergePeak_61794	97	78	99	179	138	221	3.321	3.36784	4.52231	8.57685	7.43835	11.1114	3.73705	9.04218	1.27477	9.19e-10	6.08e-09	yes	DAPK3	death-associated protein kinase 2 isoform X9	Human Diseases;Cellular Processes;Human Diseases	Cancer: overview;Transport and catabolism;Cancer: specific types	ko05200//Pathways in cancer;ko04140//Autophagy - animal;ko05219//Bladder cancer	K08803;K08803;K08803	-	GO:0004672//protein kinase activity;GO:0005524//ATP binding;GO:0043565//sequence-specific DNA binding	GO:0006355//regulation of transcription, DNA-templated;GO:0006468//protein phosphorylation
ncbi_100857587	243	351	311	2117	2486	2553	8.871	9.059	11.616	77.341	78.705	74.533	9.84867	76.8597	2.96423	7.11113e-48	4.39193e-46	MergePeak_61796	11	15	15	59	57	54	0.661067	1.13685	1.20274	4.9623	5.39298	4.76568	1.00022	5.04032	2.3332	6.69e-10	4.51e-09	yes	DAPK3	death-associated protein kinase 2 isoform X9	Human Diseases;Cellular Processes;Human Diseases	Cancer: overview;Transport and catabolism;Cancer: specific types	ko05200//Pathways in cancer;ko04140//Autophagy - animal;ko05219//Bladder cancer	K08803;K08803;K08803	-	GO:0004672//protein kinase activity;GO:0005524//ATP binding;GO:0043565//sequence-specific DNA binding	GO:0006355//regulation of transcription, DNA-templated;GO:0006468//protein phosphorylation
ncbi_100857609	6910	10516	5731	23677	27351	29352	279.426	299.836	242.855	911.544	901.474	894.223	274.039	902.414	1.71941	1.04475e-14	1.52367e-13	MergePeak_69871	77	49	65	129	104	101	5.30466	4.25719	5.9746	12.4375	11.2798	10.218	5.17882	11.3118	1.12713	1.05e-06	4.28e-06	yes	PLCG1	1-phosphatidylinositol-4%2C5-bisphosphate phosphodiesterase gamma-1-like	Metabolism;Human Diseases;Human Diseases;Human Diseases;Environmental Information Processing;Human Diseases;Environmental Information Processing;Environmental Information Processing;Human Diseases;Human Diseases;Environmental Information Processing;Human Diseases;Organismal Systems;Organismal Systems;Organismal Systems;Organismal Systems;Human Diseases;Organismal Systems;Organismal Systems;Organi…	Global and overview maps;Cancer: overview;Infectious disease: bacterial;Infectious disease: viral;Signal transduction;Cancer: overview;Signal transduction;Signal transduction;Infectious disease: viral;Cancer: specific types;Signal transduction;Cancer: overview;Development and regeneration;Endocrine system;Immune system;Immune system;Infectious disease: bacterial;Nervous system;Endocrine system;Im…	ko01100//Metabolic pathways;ko05200//Pathways in cancer;ko05131//Shigellosis;ko05170//Human immunodeficiency virus 1 infection;ko04014//Ras signaling pathway;ko05205//Proteoglycans in cancer;ko04015//Rap1 signaling pathway;ko04020//Calcium signaling pathway;ko05167//Kaposi sarcoma-associated herpesvirus infection;ko05225//Hepatocellular carcinoma;ko04072//Phospholipase D signaling pathway;ko05206…	K01116;K01116;K01116;K01116;K01116;K01116;K01116;K01116;K01116;K01116;K01116;K01116;K01116;K01116;K01116;K01116;K01116;K01116;K01116;K01116;K01116;K01116;K01116;K01116;K01116;K01116;K01116;K01116;K01116;K01116;K01116;K01116;K01116;K01116;K01116;K01116;K01116;K01116;K01116	-	-	-
ncbi_100857733	501	723	367	2959	3314	3629	13.485	13.726	10.395	75.819	72.766	73.695	12.5353	74.0933	2.56334	4.6828e-28	1.37573e-26	MergePeak_40628	75	64	52	124	74	131	3.13067	3.36911	2.89606	7.24395	4.86305	8.03018	3.13195	6.71239	1.09977	7.2e-06	2.53e-05	yes	CORIN	corin%2C serine peptidase%2C transcript variant X3	-	-	-	-	GO:0016020//membrane	GO:0004252//serine-type endopeptidase activity;GO:0005515//protein binding	GO:0006508//proteolysis
ncbi_100857733	501	723	367	2959	3314	3629	13.485	13.726	10.395	75.819	72.766	73.695	12.5353	74.0933	2.56334	4.6828e-28	1.37573e-26	MergePeak_40629	15	11	17	81	83	99	1.07262	0.991988	1.62193	8.10619	9.344	10.396	1.22884	9.28206	2.91714	3.97e-18	7.45e-17	yes	CORIN	corin%2C serine peptidase%2C transcript variant X3	-	-	-	-	GO:0016020//membrane	GO:0004252//serine-type endopeptidase activity;GO:0005515//protein binding	GO:0006508//proteolysis
ncbi_100857733	501	723	367	2959	3314	3629	13.485	13.726	10.395	75.819	72.766	73.695	12.5353	74.0933	2.56334	4.6828e-28	1.37573e-26	MergePeak_40631	86	42	52	322	192	258	1.59113	0.979977	1.28363	8.33759	5.59253	7.00978	1.28491	6.97996	2.44155	3.7e-30	2.09e-28	yes	CORIN	corin%2C serine peptidase%2C transcript variant X3	-	-	-	-	GO:0016020//membrane	GO:0004252//serine-type endopeptidase activity;GO:0005515//protein binding	GO:0006508//proteolysis
ncbi_100857733	501	723	367	2959	3314	3629	13.485	13.726	10.395	75.819	72.766	73.695	12.5353	74.0933	2.56334	4.6828e-28	1.37573e-26	MergePeak_40632	41	30	11	41	40	73	2.61219	2.41047	0.935065	3.6558	4.01219	6.83001	1.98591	4.83266	1.28302	0.00138	0.0031	yes	CORIN	corin%2C serine peptidase%2C transcript variant X3	-	-	-	-	GO:0016020//membrane	GO:0004252//serine-type endopeptidase activity;GO:0005515//protein binding	GO:0006508//proteolysis
ncbi_100857733	501	723	367	2959	3314	3629	13.485	13.726	10.395	75.819	72.766	73.695	12.5353	74.0933	2.56334	4.6828e-28	1.37573e-26	MergePeak_40633	35	18	18	108	54	113	1.2056	0.781933	0.827252	5.20641	2.92841	5.71601	0.938263	4.61695	2.29887	4.43e-12	4.03e-11	yes	CORIN	corin%2C serine peptidase%2C transcript variant X3	-	-	-	-	GO:0016020//membrane	GO:0004252//serine-type endopeptidase activity;GO:0005515//protein binding	GO:0006508//proteolysis
ncbi_100857733	501	723	367	2959	3314	3629	13.485	13.726	10.395	75.819	72.766	73.695	12.5353	74.0933	2.56334	4.6828e-28	1.37573e-26	MergePeak_40634	37	20	22	80	55	75	1.31734	0.898018	1.04507	3.98624	3.0829	3.92134	1.08681	3.66349	1.75312	2.97e-08	1.57e-07	yes	CORIN	corin%2C serine peptidase%2C transcript variant X3	-	-	-	-	GO:0016020//membrane	GO:0004252//serine-type endopeptidase activity;GO:0005515//protein binding	GO:0006508//proteolysis
ncbi_100857733	501	723	367	2959	3314	3629	13.485	13.726	10.395	75.819	72.766	73.695	12.5353	74.0933	2.56334	4.6828e-28	1.37573e-26	MergePeak_40635	43	17	11	114	69	95	1.49638	0.746074	0.510733	5.55208	3.78027	4.85484	0.917728	4.72906	2.36542	5.32e-12	4.79e-11	yes	CORIN	corin%2C serine peptidase%2C transcript variant X3	-	-	-	-	GO:0016020//membrane	GO:0004252//serine-type endopeptidase activity;GO:0005515//protein binding	GO:0006508//proteolysis
ncbi_100857733	501	723	367	2959	3314	3629	13.485	13.726	10.395	75.819	72.766	73.695	12.5353	74.0933	2.56334	4.6828e-28	1.37573e-26	MergePeak_40638	234	149	127	383	356	378	4.99456	4.01077	3.61671	11.4408	11.9628	11.8482	4.20735	11.7506	1.48175	2.02e-23	6.51e-22	yes	CORIN	corin%2C serine peptidase%2C transcript variant X3	-	-	-	-	GO:0016020//membrane	GO:0004252//serine-type endopeptidase activity;GO:0005515//protein binding	GO:0006508//proteolysis
ncbi_100857774	264	397	212	635	702	738	6.649	7.084	5.61	15.29	14.495	13.94	6.44767	14.575	1.17665	2.63811e-07	1.96592e-06	MergePeak_31264	124	48	54	156	109	167	3.92798	1.91756	2.28229	6.91593	5.43595	7.7686	2.70928	6.70683	1.30772	3.33e-07	1.49e-06	yes	CEP85L	centrosomal protein of 85 kDa-like isoform X5	-	-	-	-	-	GO:0005524//ATP binding	GO:0007059//chromosome segregation;GO:0030261//chromosome condensation
ncbi_100857774	264	397	212	635	702	738	6.649	7.084	5.61	15.29	14.495	13.94	6.44767	14.575	1.17665	2.63811e-07	1.96592e-06	MergePeak_31265	32	19	25	42	49	45	2.03878	1.52663	2.12515	3.74496	4.91493	4.21028	1.89685	4.29006	1.17739	0.000942	0.0022	yes	CEP85L	centrosomal protein of 85 kDa-like isoform X5	-	-	-	-	-	GO:0005524//ATP binding	GO:0007059//chromosome segregation;GO:0030261//chromosome condensation
ncbi_100857774	264	397	212	635	702	738	6.649	7.084	5.61	15.29	14.495	13.94	6.44767	14.575	1.17665	2.63811e-07	1.96592e-06	MergePeak_31269	24	11	15	50	43	80	1.62046	0.936658	1.35129	4.72472	4.57086	7.93225	1.3028	5.74261	2.14009	4.09e-08	2.11e-07	yes	CEP85L	centrosomal protein of 85 kDa-like isoform X5	-	-	-	-	-	GO:0005524//ATP binding	GO:0007059//chromosome segregation;GO:0030261//chromosome condensation
ncbi_100857774	264	397	212	635	702	738	6.649	7.084	5.61	15.29	14.495	13.94	6.44767	14.575	1.17665	2.63811e-07	1.96592e-06	MergePeak_31271	45	48	37	74	86	122	2.21052	2.97361	2.42501	5.08736	6.65093	8.80077	2.53638	6.84635	1.43256	2.34e-07	1.07e-06	yes	CEP85L	centrosomal protein of 85 kDa-like isoform X5	-	-	-	-	-	GO:0005524//ATP binding	GO:0007059//chromosome segregation;GO:0030261//chromosome condensation
ncbi_100857774	264	397	212	635	702	738	6.649	7.084	5.61	15.29	14.495	13.94	6.44767	14.575	1.17665	2.63811e-07	1.96592e-06	MergePeak_31278	29	21	29	83	66	85	1.82704	1.66851	2.43768	7.31822	6.54628	7.86406	1.97774	7.24285	1.8727	3.96e-10	2.76e-09	yes	CEP85L	centrosomal protein of 85 kDa-like isoform X5	-	-	-	-	-	GO:0005524//ATP binding	GO:0007059//chromosome segregation;GO:0030261//chromosome condensation
ncbi_100857774	264	397	212	635	702	738	6.649	7.084	5.61	15.29	14.495	13.94	6.44767	14.575	1.17665	2.63811e-07	1.96592e-06	MergePeak_31284	33	38	35	82	68	100	1.31902	1.91549	1.86652	4.58699	4.27904	5.86967	1.70034	4.9119	1.53046	6.35e-08	3.18e-07	yes	CEP85L	centrosomal protein of 85 kDa-like isoform X5	-	-	-	-	-	GO:0005524//ATP binding	GO:0007059//chromosome segregation;GO:0030261//chromosome condensation
ncbi_100857774	264	397	212	635	702	738	6.649	7.084	5.61	15.29	14.495	13.94	6.44767	14.575	1.17665	2.63811e-07	1.96592e-06	MergePeak_31286	57	39	58	127	78	85	1.36056	1.174	1.84714	4.24253	2.93116	2.97948	1.46057	3.38439	1.21237	4.55e-06	1.66e-05	yes	CEP85L	centrosomal protein of 85 kDa-like isoform X5	-	-	-	-	-	GO:0005524//ATP binding	GO:0007059//chromosome segregation;GO:0030261//chromosome condensation
ncbi_100857777	4	4	5	78	121	105	0.027	0.019	0.094	0.603	0.895	0.754	0.0466667	0.750667	4.00771	2.9437e-19	5.74815e-18	MergePeak_65770	33	14	28	48	55	49	1.78678	0.955973	2.02276	3.63728	4.68836	3.89611	1.58851	4.07392	1.35875	0.000166	0.000453	yes	--	polyamine-modulated factor 1-binding protein 1 isoform X9	-	-	-	-	-	GO:0005524//ATP binding	GO:0007059//chromosome segregation;GO:0030261//chromosome condensation
ncbi_100857777	4	4	5	78	121	105	0.027	0.019	0.094	0.603	0.895	0.754	0.0466667	0.750667	4.00771	2.9437e-19	5.74815e-18	MergePeak_65774	58	47	18	76	105	99	2.03931	2.08407	0.844415	3.73978	5.81226	5.11173	1.65593	4.88793	1.56158	4.65e-07	2.02e-06	yes	--	polyamine-modulated factor 1-binding protein 1 isoform X9	-	-	-	-	-	GO:0005524//ATP binding	GO:0007059//chromosome segregation;GO:0030261//chromosome condensation
ncbi_100857777	4	4	5	78	121	105	0.027	0.019	0.094	0.603	0.895	0.754	0.0466667	0.750667	4.00771	2.9437e-19	5.74815e-18	MergePeak_65778	61	40	43	74	81	89	3.31342	2.74011	3.11634	5.62545	6.92681	7.0993	3.05662	6.55052	1.09967	2.76e-05	8.74e-05	yes	--	polyamine-modulated factor 1-binding protein 1 isoform X9	-	-	-	-	-	GO:0005524//ATP binding	GO:0007059//chromosome segregation;GO:0030261//chromosome condensation
ncbi_100857874	8	10	7	33	21	43	0.25	0.226	0.236	0.98	0.534	1.011	0.237333	0.841667	1.82633	0.000185322	0.000915661	MergePeak_77363	32	37	42	130	66	83	1.33905	1.95258	2.3449	7.61322	4.34802	5.10039	1.87884	5.68721	1.59787	6.99e-08	3.47e-07	yes	RNF43	ring finger protein 43%2C transcript variant X2	Environmental Information Processing	Signal transduction	ko04310//Wnt signaling pathway	K15694	GO:0000109//nucleotide-excision repair complex	GO:0008270//zinc ion binding;GO:0046872//metal ion binding	GO:0006289//nucleotide-excision repair
ncbi_100857874	8	10	7	33	21	43	0.25	0.226	0.236	0.98	0.534	1.011	0.237333	0.841667	1.82633	0.000185322	0.000915661	MergePeak_77364	53	36	25	112	78	110	3.49498	2.99386	2.19957	10.3363	8.09775	10.6522	2.89614	9.69542	1.74317	1.44e-10	1.07e-09	yes	RNF43	ring finger protein 43%2C transcript variant X2	Environmental Information Processing	Signal transduction	ko04310//Wnt signaling pathway	K15694	GO:0000109//nucleotide-excision repair complex	GO:0008270//zinc ion binding;GO:0046872//metal ion binding	GO:0006289//nucleotide-excision repair
ncbi_100857874	8	10	7	33	21	43	0.25	0.226	0.236	0.98	0.534	1.011	0.237333	0.841667	1.82633	0.000185322	0.000915661	MergePeak_77366	120	92	88	205	183	197	4.32698	4.18362	4.23365	10.3451	10.3886	10.4315	4.24808	10.3884	1.29009	1.82e-13	1.97e-12	yes	RNF43	ring finger protein 43%2C transcript variant X2	Environmental Information Processing	Signal transduction	ko04310//Wnt signaling pathway	K15694	GO:0000109//nucleotide-excision repair complex	GO:0008270//zinc ion binding;GO:0046872//metal ion binding	GO:0006289//nucleotide-excision repair
ncbi_100857889	209	301	156	474	620	605	4.615	4.722	3.638	9.893	11.089	10.092	4.325	10.358	1.25997	1.0305e-07	8.07026e-07	MergePeak_88818	13	15	16	65	48	66	0.61713	0.898018	1.0134	4.31842	3.58737	4.60104	0.842851	4.16894	2.30633	3.59e-10	2.52e-09	yes	PLCXD3	PI-PLC X domain-containing protein 3 isoform X2	-	-	-	-	-	-	-
ncbi_100857974	9	20	3	266	280	308	0.132	0.207	0.046	3.714	3.347	3.403	0.128333	3.488	4.76443	2.78151e-16	4.5262e-15	MergePeak_88197	59	35	36	85	82	101	2.21215	1.65498	1.80092	4.46026	4.84037	5.56113	1.88935	4.95392	1.39068	1.45e-07	6.86e-07	yes	ONECUT2	one cut homeobox 2	-	-	-	-	-	GO:0003677//DNA binding	GO:0006355//regulation of transcription, DNA-templated
ncbi_100857974	9	20	3	266	280	308	0.132	0.207	0.046	3.714	3.347	3.403	0.128333	3.488	4.76443	2.78151e-16	4.5262e-15	MergePeak_88200	75	72	82	252	134	196	2.85629	3.45808	4.16662	13.4314	8.03429	10.9617	3.49367	10.8091	1.62943	1.46e-13	1.6e-12	yes	ONECUT2	one cut homeobox 2	-	-	-	-	-	GO:0003677//DNA binding	GO:0006355//regulation of transcription, DNA-templated
ncbi_100858077	1	0	2	11	13	10	0.05	0	0.106	0.529	0.535	0.38	0.052	0.481333	3.21045	0.0013883	0.00573139	MergePeak_56125	218	135	158	365	269	346	5.26285	4.11016	5.08921	12.3321	10.2239	12.2665	4.82074	11.6075	1.26773	1.48e-16	2.34e-15	yes	RGSL1	regulator of G-protein signaling protein-like isoform X5	-	-	-	-	-	GO:0046872//metal ion binding	-
ncbi_100858077	1	0	2	11	13	10	0.05	0	0.106	0.529	0.535	0.38	0.052	0.481333	3.21045	0.0013883	0.00573139	MergePeak_56126	182	95	116	468	369	388	6.88486	4.53218	5.85478	24.7769	21.9761	21.5543	5.75727	22.7691	1.98362	7.69e-36	6.84e-34	yes	RGSL1	regulator of G-protein signaling protein-like isoform X5	-	-	-	-	-	GO:0046872//metal ion binding	-
ncbi_100858122	32	32	19	526	596	655	1.194	0.842	0.743	18.692	18.132	18.419	0.926333	18.4143	4.31315	2.01519e-60	1.9328e-58	MergePeak_15041	281	228	167	617	429	447	3.50678	3.58837	2.78066	10.7762	8.4287	8.19196	3.29193	9.13228	1.47204	3.71e-24	1.27e-22	yes	KCNH2	potassium voltage-gated channel subfamily H member 2	-	-	-	-	GO:0016020//membrane	GO:0004871//signal transducer activity;GO:0005216//ion channel activity;GO:0005515//protein binding	GO:0006355//regulation of transcription, DNA-templated;GO:0006811//ion transport;GO:0007165//signal transduction;GO:0055085//transmembrane transport
ncbi_100858122	32	32	19	526	596	655	1.194	0.842	0.743	18.692	18.132	18.419	0.926333	18.4143	4.31315	2.01519e-60	1.9328e-58	MergePeak_15043	231	161	180	334	297	292	3.81563	3.35383	3.96694	7.7211	7.72346	7.08297	3.71213	7.50918	1.01641	1.17e-12	1.14e-11	yes	KCNH2	potassium voltage-gated channel subfamily H member 2	-	-	-	-	GO:0016020//membrane	GO:0004871//signal transducer activity;GO:0005216//ion channel activity;GO:0005515//protein binding	GO:0006355//regulation of transcription, DNA-templated;GO:0006811//ion transport;GO:0007165//signal transduction;GO:0055085//transmembrane transport
ncbi_100858320	8	27	16	54	85	56	0.193	0.46	0.405	1.242	1.674	1.02	0.352667	1.312	1.89539	5.93589e-06	3.76741e-05	MergePeak_32834	20	35	17	75	41	86	0.991073	2.18728	1.12397	5.20134	3.19861	6.25824	1.43411	4.88606	1.76852	1.21e-06	4.91e-06	yes	EYS	protein eyes shut homolog isoform X3	-	-	-	-	-	GO:0005509//calcium ion binding	-
ncbi_100858320	8	27	16	54	85	56	0.193	0.46	0.405	1.242	1.674	1.02	0.352667	1.312	1.89539	5.93589e-06	3.76741e-05	MergePeak_32835	51	34	25	117	103	106	1.53247	1.28843	1.00229	4.92024	4.8726	4.67742	1.2744	4.82342	1.92024	1.38e-13	1.52e-12	yes	EYS	protein eyes shut homolog isoform X3	-	-	-	-	-	GO:0005509//calcium ion binding	-
ncbi_100858320	8	27	16	54	85	56	0.193	0.46	0.405	1.242	1.674	1.02	0.352667	1.312	1.89539	5.93589e-06	3.76741e-05	MergePeak_32836	11	12	4	57	48	46	0.47678	0.655943	0.23132	3.45763	3.27542	2.92793	0.454681	3.22033	2.82428	2.13e-10	1.54e-09	yes	EYS	protein eyes shut homolog isoform X3	-	-	-	-	-	GO:0005509//calcium ion binding	-
ncbi_100858320	8	27	16	54	85	56	0.193	0.46	0.405	1.242	1.674	1.02	0.352667	1.312	1.89539	5.93589e-06	3.76741e-05	MergePeak_32837	31	42	64	174	109	159	0.869814	1.48619	2.39593	6.8327	4.81496	6.55149	1.58398	6.06638	1.93728	3.13e-12	2.9e-11	yes	EYS	protein eyes shut homolog isoform X3	-	-	-	-	-	GO:0005509//calcium ion binding	-
ncbi_100858320	8	27	16	54	85	56	0.193	0.46	0.405	1.242	1.674	1.02	0.352667	1.312	1.89539	5.93589e-06	3.76741e-05	MergePeak_32838	11	8	7	81	69	80	0.48421	0.444111	0.411119	4.99004	4.7818	5.17141	0.44648	4.98108	3.47979	7.06e-19	1.43e-17	yes	EYS	protein eyes shut homolog isoform X3	-	-	-	-	-	GO:0005509//calcium ion binding	-
ncbi_100858320	8	27	16	54	85	56	0.193	0.46	0.405	1.242	1.674	1.02	0.352667	1.312	1.89539	5.93589e-06	3.76741e-05	MergePeak_32839	23	11	9	73	63	87	1.04782	0.631992	0.547054	4.65436	4.51856	5.82045	0.742289	4.99779	2.75124	4e-14	4.72e-13	yes	EYS	protein eyes shut homolog isoform X3	-	-	-	-	-	GO:0005509//calcium ion binding	-
ncbi_100858320	8	27	16	54	85	56	0.193	0.46	0.405	1.242	1.674	1.02	0.352667	1.312	1.89539	5.93589e-06	3.76741e-05	MergePeak_32840	11	8	15	90	80	113	0.514975	0.472328	0.936943	5.89677	5.89637	7.76873	0.641415	6.52062	3.34568	5.52e-21	1.41e-19	yes	EYS	protein eyes shut homolog isoform X3	-	-	-	-	-	GO:0005509//calcium ion binding	-
ncbi_100858320	8	27	16	54	85	56	0.193	0.46	0.405	1.242	1.674	1.02	0.352667	1.312	1.89539	5.93589e-06	3.76741e-05	MergePeak_32841	23	15	27	119	72	92	0.864277	0.710848	1.35369	6.25821	4.2595	5.07681	0.97627	5.19818	2.41265	1.14e-14	1.44e-13	yes	EYS	protein eyes shut homolog isoform X3	-	-	-	-	-	GO:0005509//calcium ion binding	-
ncbi_100858320	8	27	16	54	85	56	0.193	0.46	0.405	1.242	1.674	1.02	0.352667	1.312	1.89539	5.93589e-06	3.76741e-05	MergePeak_32843	105	90	44	239	162	227	2.88407	3.11759	1.61249	9.1874	7.0054	9.15631	2.53805	8.4497	1.73518	3.42e-15	4.61e-14	yes	EYS	protein eyes shut homolog isoform X3	-	-	-	-	-	GO:0005509//calcium ion binding	-
ncbi_100858320	8	27	16	54	85	56	0.193	0.46	0.405	1.242	1.674	1.02	0.352667	1.312	1.89539	5.93589e-06	3.76741e-05	MergePeak_32845	93	68	50	117	143	148	5.11722	4.71868	3.67071	9.0098	12.3876	11.9589	4.5022	11.1188	1.30429	8.03e-09	4.62e-08	yes	EYS	protein eyes shut homolog isoform X3	-	-	-	-	-	GO:0005509//calcium ion binding	-
ncbi_100858320	8	27	16	54	85	56	0.193	0.46	0.405	1.242	1.674	1.02	0.352667	1.312	1.89539	5.93589e-06	3.76741e-05	MergePeak_32846	59	11	29	139	98	124	2.99369	0.703895	1.96328	9.87071	7.82857	9.23964	1.88696	8.97964	2.2506	2.45e-05	7.83e-05	yes	EYS	protein eyes shut homolog isoform X3	-	-	-	-	-	GO:0005509//calcium ion binding	-
ncbi_100858320	8	27	16	54	85	56	0.193	0.46	0.405	1.242	1.674	1.02	0.352667	1.312	1.89539	5.93589e-06	3.76741e-05	MergePeak_32848	51	31	53	100	100	96	1.36327	1.04504	1.89024	3.74103	4.20837	3.76844	1.43285	3.90595	1.44678	3.18e-08	1.67e-07	yes	EYS	protein eyes shut homolog isoform X3	-	-	-	-	-	GO:0005509//calcium ion binding	-
ncbi_100858320	8	27	16	54	85	56	0.193	0.46	0.405	1.242	1.674	1.02	0.352667	1.312	1.89539	5.93589e-06	3.76741e-05	MergePeak_32850	65	33	23	517	419	464	1.59881	1.02366	0.754813	17.7972	16.2255	16.7602	1.12576	16.9276	3.91041	9.27e-89	2.74e-85	yes	EYS	protein eyes shut homolog isoform X3	-	-	-	-	-	GO:0005509//calcium ion binding	-
ncbi_100858320	8	27	16	54	85	56	0.193	0.46	0.405	1.242	1.674	1.02	0.352667	1.312	1.89539	5.93589e-06	3.76741e-05	MergePeak_32853	102	87	69	177	118	135	4.8421	5.2085	4.3703	11.7594	8.81895	9.41121	4.80697	9.99652	1.0563	3.23e-07	1.44e-06	yes	EYS	protein eyes shut homolog isoform X3	-	-	-	-	-	GO:0005509//calcium ion binding	-
ncbi_100858361	5	5	3	354	424	426	0.226	0.236	0.127	30.24	30.12	28.916	0.196333	29.7587	7.24386	5.02986e-46	2.97144e-44	MergePeak_63954	193	95	130	513	398	487	3.82554	2.37476	3.43802	14.2309	12.42	14.1756	3.21277	13.6088	2.08265	1.6e-39	1.9e-37	yes	Hsd11b2	hydroxysteroid 11-beta dehydrogenase 2%2C transcript variant X2	Metabolism;Metabolism;Organismal Systems	Global and overview maps;Lipid metabolism;Excretory system	ko01100//Metabolic pathways;ko00140//Steroid hormone biosynthesis;ko04960//Aldosterone-regulated sodium reabsorption	K00071;K00071;K00071	-	GO:0004316//3-oxoacyl-[acyl-carrier-protein] reductase (NADPH) activity;GO:0004757//sepiapterin reductase activity;GO:0008667//2,3-dihydro-2,3-dihydroxybenzoate dehydrogenase activity;GO:0008678//2-deoxy-D-gluconate 3-dehydrogenase activity;GO:0016491//oxidoreductase activity;GO:0050662//coenzyme binding;GO:0051287//NAD binding	GO:0000272//polysaccharide catabolic process;GO:0006633//fatty acid biosynthetic process;GO:0006729//tetrahydrobiopterin biosynthetic process;GO:0055114//oxidation-reduction process
ncbi_100858458	0	0	0	5	5	6	0	0	0	0.292	0.225	0.255	0.001	0.257333	8.00749	0.00237769	0.00925043	MergePeak_2783	50	53	30	90	64	78	1.64857	2.20381	1.31974	4.15297	3.32215	3.77669	1.72404	3.75061	1.12133	5.78e-05	0.000172	yes	MYRFL	myelin regulatory factor-like protein isoform X5	-	-	-	-	-	GO:0003677//DNA binding	-
ncbi_100858460	8	9	14	32	40	49	0.581	0.451	1.065	2.174	2.329	2.626	0.699	2.37633	1.76537	2.95508e-05	0.000168176	MergePeak_4132	101	57	54	195	161	222	4.23684	3.01547	3.02234	11.4481	10.6328	13.6758	3.42488	11.9189	1.79912	6.35e-18	1.16e-16	yes	ADAP1	arf-GAP with dual PH domain-containing protein 1-like%2C transcript variant X2	-	-	-	-	-	GO:0005096//GTPase activator activity	-
ncbi_100858556	9	14	10	2269	2733	2797	0.618	0.678	0.72	148.355	152.981	144.717	0.672	148.684	7.78958	2.15407e-134	1.25436e-131	MergePeak_89302	30	20	28	66	44	82	1.72346	1.44901	2.14618	5.30642	3.97955	6.91786	1.77288	5.40128	1.6072	1.56e-06	6.19e-06	yes	DMRT2	doublesex and mab-3 related transcription factor 2%2C transcript variant X3	-	-	-	-	-	GO:0043565//sequence-specific DNA binding	GO:0006355//regulation of transcription, DNA-templated
ncbi_100858563	4	9	8	197	217	215	0.154	0.27	0.327	7.67	7.449	6.692	0.250333	7.27033	4.8601	1.66742e-34	6.50412e-33	MergePeak_75586	56	58	31	103	80	104	1.71	2.23356	1.26299	4.40174	3.84592	4.66359	1.73552	4.30375	1.31023	6.01e-07	2.57e-06	yes	ADGRD2	adhesion G-protein coupled receptor D2 isoform X8	-	-	-	-	GO:0016021//integral component of membrane	GO:0004930//G-protein coupled receptor activity	GO:0007186//G-protein coupled receptor signaling pathway
ncbi_100858796	309	354	148	1523	1566	1864	17.571	14.168	8.834	82.451	72.592	79.856	13.5243	78.2997	2.53345	2.1757e-12	2.62971e-11	MergePeak_82570	479	310	324	739	521	708	14.8406	12.1126	13.3933	32.0433	25.4128	32.2126	13.4488	29.8896	1.15216	1.31e-20	3.19e-19	yes	SESN2	sestrin-2 isoform X5	Environmental Information Processing;Organismal Systems;Cellular Processes	Signal transduction;Aging;Cell growth and death	ko04150//mTOR signaling pathway;ko04211//Longevity regulating pathway;ko04115//p53 signaling pathway	K20394;K20394;K20394	GO:0005634//nucleus	GO:0051920//peroxiredoxin activity	GO:0055114//oxidation-reduction process;GO:1901031//regulation of response to reactive oxygen species
ncbi_100858799	15	18	12	77	85	97	0.363	0.304	0.303	1.758	1.665	1.757	0.323333	1.72667	2.4169	7.60303e-12	8.74858e-11	MergePeak_88580	63	30	33	56	76	86	2.78768	1.67411	1.94826	3.46792	5.29441	5.5883	2.13668	4.78354	1.16271	0.000154	0.000422	yes	UNC13B	unc-13 homolog B%2C transcript variant X6	Organismal Systems	Nervous system	ko04721//Synaptic vesicle cycle	K15293	-	-	GO:0035556//intracellular signal transduction
ncbi_100858894	146	201	136	850	974	1097	6.225	6.043	6.077	34.493	33.838	35.241	6.115	34.524	2.49718	2.50574e-31	8.4066e-30	MergePeak_73793	49	64	40	94	101	98	3.32168	5.47144	3.61785	8.91801	10.7791	9.75587	4.13699	9.81767	1.2468	1.24e-06	5e-06	yes	Smtn	smoothelin isoform X4	-	-	-	-	-	GO:0005515//protein binding	-
ncbi_100858894	146	201	136	850	974	1097	6.225	6.043	6.077	34.493	33.838	35.241	6.115	34.524	2.49718	2.50574e-31	8.4066e-30	MergePeak_73794	92	41	42	122	112	204	4.35518	2.44773	2.65275	8.0827	8.34714	14.1817	3.15189	10.2038	1.69482	6.46e-10	4.36e-09	yes	Smtn	smoothelin isoform X4	-	-	-	-	-	GO:0005515//protein binding	-
ncbi_100859007	135	178	89	515	646	680	4.3	4.214	3.092	15.846	17.157	16.688	3.86867	16.5637	2.09811	1.48136e-17	2.60276e-16	MergePeak_36000	134	86	69	419	248	379	2.8458	2.30334	1.95514	12.4535	8.29185	11.82	2.36809	10.8551	2.19658	3.73e-31	2.28e-29	yes	ARHGAP6	rho GTPase-activating protein 6 isoform X2	-	-	-	-	-	-	GO:0007165//signal transduction
ncbi_100859007	135	178	89	515	646	680	4.3	4.214	3.092	15.846	17.157	16.688	3.86867	16.5637	2.09811	1.48136e-17	2.60276e-16	MergePeak_36003	82	35	51	230	209	213	2.23063	1.20072	1.85103	8.75628	8.95079	8.50886	1.76079	8.73864	2.31118	1.36e-27	6.24e-26	yes	ARHGAP6	rho GTPase-activating protein 6 isoform X2	-	-	-	-	-	-	GO:0007165//signal transduction
ncbi_100859108	361	533	317	733	943	1009	32.994	34.347	30.542	63.782	70.248	69.454	32.6277	67.828	1.05579	1.36893e-06	9.37042e-06	MergePeak_50326	179	124	135	317	249	309	5.37868	4.69899	5.41234	13.3309	11.7794	13.6351	5.16334	12.9152	1.32269	6.13e-18	1.12e-16	yes	STAMBPL1	STAM binding protein like 1%2C transcript variant X4	-	-	-	-	-	GO:0005515//protein binding;GO:0008237//metallopeptidase activity;GO:0070122//isopeptidase activity	-
ncbi_100859115	2	2	0	12	7	9	0.042	0.03	0	0.233	0.12	0.137	0.024	0.163333	2.76671	0.0078048	0.0265174	MergePeak_3203	28	32	23	220	153	174	0.530196	0.764168	0.581079	5.83015	4.56112	4.83845	0.625148	5.07657	3.02158	1.14e-34	9.15e-33	yes	TSPAN19	tetraspanin-19 isoform X4	-	-	-	-	GO:0016021//integral component of membrane	-	-
ncbi_100859250	26	28	6	78	83	84	0.641	0.492	0.162	1.841	1.672	1.56	0.431667	1.691	1.96989	0.000190715	0.000938649	MergePeak_91159	137	105	110	183	192	213	2.57404	2.48797	2.75751	4.81199	5.67934	5.87696	2.60651	5.4561	1.06575	1.24e-09	8.07e-09	yes	FRMPD1	LOW QUALITY PROTEIN: FERM and PDZ domain-containing protein 1	-	-	-	-	-	GO:0003779//actin binding;GO:0005515//protein binding	GO:0006508//proteolysis
ncbi_100859250	26	28	6	78	83	84	0.641	0.492	0.162	1.841	1.672	1.56	0.431667	1.691	1.96989	0.000190715	0.000938649	MergePeak_91160	35	44	39	129	99	120	1.60313	2.54163	2.38338	8.26928	7.13898	8.0716	2.17605	7.82662	1.84668	2.27e-13	2.43e-12	yes	FRMPD1	LOW QUALITY PROTEIN: FERM and PDZ domain-containing protein 1	-	-	-	-	-	GO:0003779//actin binding;GO:0005515//protein binding	GO:0006508//proteolysis
ncbi_100859250	26	28	6	78	83	84	0.641	0.492	0.162	1.841	1.672	1.56	0.431667	1.691	1.96989	0.000190715	0.000938649	MergePeak_91161	9	14	8	68	57	78	0.481155	0.94391	0.570639	5.08779	4.79754	6.12372	0.665235	5.33635	3.00392	1.49e-14	1.85e-13	yes	FRMPD1	LOW QUALITY PROTEIN: FERM and PDZ domain-containing protein 1	-	-	-	-	-	GO:0003779//actin binding;GO:0005515//protein binding	GO:0006508//proteolysis
ncbi_100859316	6	17	8	126	175	142	0.171	0.334	0.212	3.338	4.014	2.994	0.239	3.44867	3.85096	7.85525e-23	1.87525e-21	MergePeak_65296	30	62	52	134	99	121	1.05481	2.7492	2.43942	6.59383	5.48013	6.24767	2.08115	6.10721	1.55314	2.73e-08	1.45e-07	yes	ATP2C2	calcium-transporting ATPase type 2C member 2 isoform X2	-	-	-	-	GO:0031004//potassium ion-transporting ATPase complex	GO:0004008//copper-exporting ATPase activity;GO:0004647//phosphoserine phosphatase activity;GO:0005375//copper ion transmembrane transporter activity;GO:0005388//calcium-transporting ATPase activity;GO:0008556//potassium-transporting ATPase activity;GO:0015434//cadmium-transporting ATPase activity;GO:0015444//magnesium-importing ATPase activity;GO:0016787//hydrolase activity;GO:0042625//ATPase co…	GO:0006545//glycine biosynthetic process;GO:0006564//L-serine biosynthetic process;GO:0006813//potassium ion transport;GO:0006816//calcium ion transport;GO:0006825//copper ion transport;GO:0008152//metabolic process;GO:0015691//cadmium ion transport;GO:0015693//magnesium ion transport;GO:0030001//metal ion transport
ncbi_100859316	6	17	8	126	175	142	0.171	0.334	0.212	3.338	4.014	2.994	0.239	3.44867	3.85096	7.85525e-23	1.87525e-21	MergePeak_65297	62	31	27	162	151	158	1.98627	1.25247	1.15409	7.26339	7.61595	7.4333	1.46428	7.43755	2.34464	3.9e-22	1.1e-20	yes	ATP2C2	calcium-transporting ATPase type 2C member 2 isoform X2	-	-	-	-	GO:0031004//potassium ion-transporting ATPase complex	GO:0004008//copper-exporting ATPase activity;GO:0004647//phosphoserine phosphatase activity;GO:0005375//copper ion transmembrane transporter activity;GO:0005388//calcium-transporting ATPase activity;GO:0008556//potassium-transporting ATPase activity;GO:0015434//cadmium-transporting ATPase activity;GO:0015444//magnesium-importing ATPase activity;GO:0016787//hydrolase activity;GO:0042625//ATPase co…	GO:0006545//glycine biosynthetic process;GO:0006564//L-serine biosynthetic process;GO:0006813//potassium ion transport;GO:0006816//calcium ion transport;GO:0006825//copper ion transport;GO:0008152//metabolic process;GO:0015691//cadmium ion transport;GO:0015693//magnesium ion transport;GO:0030001//metal ion transport
ncbi_100859699	1	4	1	11	14	23	0.046	0.129	0.048	0.48	0.523	0.795	0.0743333	0.599333	3.01128	0.000479168	0.00218358	MergePeak_50318	43	25	17	132	82	116	1.96425	1.44022	1.03611	8.43878	5.89716	7.78151	1.48019	7.37249	2.31637	2.01e-15	2.79e-14	yes	TMEM72	transmembrane protein 72	-	-	-	-	-	-	-
ncbi_100859784	40	52	31	153	201	234	1.954	1.828	1.632	7.192	8.125	8.722	1.80467	8.013	2.15061	1.90622e-14	2.74567e-13	MergePeak_54910	9	13	13	61	51	78	0.485752	0.884862	0.936148	4.60766	4.33355	6.18223	0.768921	5.04114	2.71284	3.05e-12	2.83e-11	yes	LYPD1	ly6/PLAUR domain-containing protein 1	-	-	-	-	-	-	-
ncbi_100859902	540	874	460	1481	1590	1737	19.287	22.008	17.216	50.361	46.284	46.735	19.5037	47.7933	1.29306	1.77807e-08	1.50527e-07	MergePeak_61289	35	41	25	73	49	66	2.48183	3.66647	2.36523	7.24444	5.47017	6.87268	2.83784	6.5291	1.20209	0.000106	0.000299	yes	WWTR1	WW domain-containing transcription regulator protein 1 isoform X2	-	-	-	-	-	GO:0005515//protein binding	-
ncbi_100859902	540	874	460	1481	1590	1737	19.287	22.008	17.216	50.361	46.284	46.735	19.5037	47.7933	1.29306	1.77807e-08	1.50527e-07	MergePeak_61291	38	12	14	103	77	131	1.96341	0.781933	0.965128	7.44806	6.26354	9.93979	1.23682	7.8838	2.67225	1.87e-15	2.61e-14	yes	WWTR1	WW domain-containing transcription regulator protein 1 isoform X2	-	-	-	-	-	GO:0005515//protein binding	-
ncbi_100859902	540	874	460	1481	1590	1737	19.287	22.008	17.216	50.361	46.284	46.735	19.5037	47.7933	1.29306	1.77807e-08	1.50527e-07	MergePeak_61292	54	49	30	145	109	142	2.74822	3.14495	2.03708	10.3277	8.73344	10.6127	2.64342	9.89126	1.90375	2.68e-15	3.66e-14	yes	WWTR1	WW domain-containing transcription regulator protein 1 isoform X2	-	-	-	-	-	GO:0005515//protein binding	-
ncbi_101747341	9	23	13	41	35	51	0.555	1.011	0.851	2.403	1.76	2.396	0.805667	2.18633	1.44026	0.00085625	0.00369636	MergePeak_88836	1	15	6	39	24	43	0.067789	1.28237	0.542678	3.70002	2.56138	4.28064	0.630945	3.51401	2.47753	2.56e-05	8.14e-05	yes	--	coiled-coil domain-containing protein 152	-	-	-	-	GO:0005815//microtubule organizing center	GO:0005524//ATP binding;GO:0008565//protein transporter activity;GO:0051082//unfolded protein binding	GO:0006606//protein import into nucleus;GO:0007059//chromosome segregation;GO:0030253//protein secretion by the type I secretion system;GO:0030261//chromosome condensation
ncbi_101748017	31	42	20	250	249	289	2.087	1.994	1.411	16.024	13.663	14.658	1.83067	14.7817	3.01337	2.24712e-26	6.13725e-25	MergePeak_84249	77	45	65	151	70	118	5.64912	4.16354	6.36256	15.504	8.08517	12.7131	5.39174	12.1008	1.16627	1.13e-05	3.83e-05	yes	SV2A	synaptic vesicle glycoprotein 2A-like	Environmental Information Processing	Signaling molecules and interaction	ko04512//ECM-receptor interaction	K06258	GO:0005887//integral component of plasma membrane;GO:0016021//integral component of membrane	GO:0008028//monocarboxylic acid transmembrane transporter activity;GO:0015114//phosphate ion transmembrane transporter activity;GO:0015238//drug transmembrane transporter activity;GO:0015295//solute:proton symporter activity;GO:0015307//drug:proton antiporter activity;GO:0015486//glycoside-pentoside-hexuronide:cation symporter activity;GO:0015514//nitrite efflux transmembrane transporter activity…	GO:0006810//transport;GO:0006812//cation transport;GO:0006817//phosphate ion transport;GO:0006855//drug transmembrane transport;GO:0008643//carbohydrate transport;GO:0015707//nitrite transport;GO:0015718//monocarboxylic acid transport;GO:0015893//drug transport;GO:0042493//response to drug;GO:0042908//xenobiotic transport;GO:0055085//transmembrane transport
ncbi_101748311	0	0	1	7	12	5	0	0	0.061	0.386	0.566	0.218	0.0203333	0.39	4.26156	0.00229543	0.00897961	MergePeak_12659	49	52	40	186	161	146	1.50711	2.01704	1.64149	8.00647	7.7961	6.59449	1.72188	7.46569	2.11629	1.24e-21	3.33e-20	yes	C13orf42	uncharacterized protein C13orf42 homolog	-	-	-	-	-	-	-
ncbi_101748650	0	1	0	4	13	11	0	0.128	0	0.615	1.948	1.512	0.0426667	1.35833	4.99258	0.0011488	0.0048214	MergePeak_14461	49	73	25	93	79	86	2.40006	4.50929	1.63378	6.3751	6.09192	6.18589	2.84771	6.21763	1.12656	0.000217	0.000578	yes	--	thyroid hormone-inducible hepatic protein-like	-	-	-	-	-	-	-
ncbi_101748650	0	1	0	4	13	11	0	0.128	0	0.615	1.948	1.512	0.0426667	1.35833	4.99258	0.0011488	0.0048214	MergePeak_14462	133	97	98	209	181	155	6.68842	6.15182	6.57547	14.7094	14.3302	11.4467	6.4719	13.4955	1.06021	8.81e-09	5.04e-08	yes	--	thyroid hormone-inducible hepatic protein-like	-	-	-	-	-	-	-
ncbi_101748867	11	15	10	147	161	146	0.112	0.106	0.125	1.451	1.349	1.135	0.114333	1.31167	3.52008	4.93553e-25	1.28143e-23	MergePeak_83560	24	17	11	45	26	49	1.82393	1.62932	1.11537	4.78616	3.11079	5.46854	1.52287	4.45517	1.54868	0.000246	0.000648	yes	--	zonadhesin-like isoform X9	-	-	-	-	GO:0005815//microtubule organizing center	GO:0005524//ATP binding	GO:0007059//chromosome segregation;GO:0030261//chromosome condensation
ncbi_101748867	11	15	10	147	161	146	0.112	0.106	0.125	1.451	1.349	1.135	0.114333	1.31167	3.52008	4.93553e-25	1.28143e-23	MergePeak_83569	17	17	9	115	66	69	0.825516	1.04108	0.583106	7.81542	5.0457	4.92044	0.816568	5.92718	2.8597	1.69e-15	2.37e-14	yes	--	zonadhesin-like isoform X9	-	-	-	-	GO:0005815//microtubule organizing center	GO:0005524//ATP binding	GO:0007059//chromosome segregation;GO:0030261//chromosome condensation
ncbi_101748867	11	15	10	147	161	146	0.112	0.106	0.125	1.451	1.349	1.135	0.114333	1.31167	3.52008	4.93553e-25	1.28143e-23	MergePeak_83571	86	79	91	238	158	217	2.13081	2.4685	3.00826	8.25279	6.16317	7.89557	2.53586	7.43718	1.55228	3.12e-15	4.23e-14	yes	--	zonadhesin-like isoform X9	-	-	-	-	GO:0005815//microtubule organizing center	GO:0005524//ATP binding	GO:0007059//chromosome segregation;GO:0030261//chromosome condensation
ncbi_101748949	14	27	12	43	55	48	0.346	0.47	0.311	1.012	1.108	0.894	0.375667	1.00467	1.41919	0.000489746	0.00222556	MergePeak_81617	23	15	5	66	38	50	1.34875	1.10932	0.391204	5.41659	3.50823	4.30578	0.949757	4.4102	2.21522	2.32e-07	1.06e-06	yes	-	-	-	-	-	-	-	-	-
ncbi_101749071	158	272	188	503	560	601	2.154	2.643	2.701	5.821	5.566	5.547	2.49933	5.64467	1.17535	1.75059e-09	1.6461e-08	MergePeak_46269	31	18	25	90	81	82	1.76892	1.29532	1.90333	7.1873	7.27665	6.87127	1.65586	7.11174	2.10263	1.34e-12	1.3e-11	yes	Prox2	prospero homeobox protein 2 isoform X2	-	-	-	-	-	GO:0003677//DNA binding	-
ncbi_101749071	158	272	188	503	560	601	2.154	2.643	2.701	5.821	5.566	5.547	2.49933	5.64467	1.17535	1.75059e-09	1.6461e-08	MergePeak_46272	52	20	34	89	81	104	2.56181	1.24261	2.23486	6.13637	6.28246	7.5241	2.01309	6.64764	1.72343	3.3e-09	2.01e-08	yes	Prox2	prospero homeobox protein 2 isoform X2	-	-	-	-	-	GO:0003677//DNA binding	-
ncbi_101749175	1119	1705	1186	3657	4083	4480	53.785	57.782	59.734	167.348	159.957	162.231	57.1003	163.179	1.51488	3.09444e-14	4.40654e-13	MergePeak_78219	80	47	54	115	83	145	2.82456	2.09276	2.5438	5.68246	4.6136	7.51808	2.48704	5.93804	1.25556	4.81e-07	2.09e-06	yes	tmem211	transmembrane protein 211-like	-	-	-	-	-	-	-
ncbi_101749694	2	4	2	18	22	25	0.283	0.399	0.297	2.426	2.538	2.666	0.326333	2.54333	2.9623	3.28704e-05	0.000185965	MergePeak_35426	191	116	106	458	279	395	3.4145	2.61524	2.5283	11.4587	7.85234	10.3698	2.85268	9.89361	1.79418	3.21e-25	1.2e-23	yes	--	nyctalopin-like	-	-	-	-	-	GO:0005515//protein binding	-
ncbi_101749809	12	19	14	113	128	161	0.174	0.197	0.216	1.557	1.515	1.755	0.195667	1.609	3.03969	3.20916e-19	6.24408e-18	MergePeak_35918	51	39	31	129	113	104	1.9207	1.85231	1.55768	6.79919	6.69991	5.75176	1.7769	6.41695	1.85253	6.45e-14	7.42e-13	yes	Cnksr2	connector enhancer of kinase suppressor of ras 2-like isoform X3	-	-	-	-	GO:0005737//cytoplasm;GO:0016020//membrane	GO:0005515//protein binding;GO:0043565//sequence-specific DNA binding	GO:0006508//proteolysis;GO:0009966//regulation of signal transduction
ncbi_101749809	12	19	14	113	128	161	0.174	0.197	0.216	1.557	1.515	1.755	0.195667	1.609	3.03969	3.20916e-19	6.24408e-18	MergePeak_35919	42	45	59	101	70	83	1.62509	2.19584	3.04585	5.46924	4.2641	4.71611	2.28892	4.81648	1.07331	8.42e-05	0.000243	yes	Cnksr2	connector enhancer of kinase suppressor of ras 2-like isoform X3	-	-	-	-	GO:0005737//cytoplasm;GO:0016020//membrane	GO:0005515//protein binding;GO:0043565//sequence-specific DNA binding	GO:0006508//proteolysis;GO:0009966//regulation of signal transduction
ncbi_101749809	12	19	14	113	128	161	0.174	0.197	0.216	1.557	1.515	1.755	0.195667	1.609	3.03969	3.20916e-19	6.24408e-18	MergePeak_35924	86	67	35	119	100	183	3.33518	3.27684	1.81099	6.4587	6.1055	10.422	2.80767	7.66206	1.44836	7.71e-08	3.8e-07	yes	Cnksr2	connector enhancer of kinase suppressor of ras 2-like isoform X3	-	-	-	-	GO:0005737//cytoplasm;GO:0016020//membrane	GO:0005515//protein binding;GO:0043565//sequence-specific DNA binding	GO:0006508//proteolysis;GO:0009966//regulation of signal transduction
ncbi_101749861	1707	2424	1596	4789	5402	5954	69.798	70.323	66.944	148.196	146.866	148.655	69.0217	147.906	1.09956	1.32355e-12	1.62504e-11	MergePeak_77705	32	27	12	125	87	134	1.67899	1.78658	0.840058	9.17883	7.18654	10.3248	1.43521	8.89673	2.63201	1.28e-18	2.53e-17	yes	Cux1	protein CASP isoform X9	-	-	-	-	-	GO:0003677//DNA binding;GO:0003700//transcription factor activity, sequence-specific DNA binding	GO:0006352//DNA-templated transcription, initiation;GO:0006355//regulation of transcription, DNA-templated
ncbi_101749861	1707	2424	1596	4789	5402	5954	69.798	70.323	66.944	148.196	146.866	148.655	69.0217	147.906	1.09956	1.32355e-12	1.62504e-11	MergePeak_77711	31	21	24	79	60	55	2.06838	1.76704	2.13653	7.37689	6.30261	5.38901	1.99065	6.35617	1.67492	1.69e-07	7.9e-07	yes	Cux1	protein CASP isoform X9	-	-	-	-	-	GO:0003677//DNA binding;GO:0003700//transcription factor activity, sequence-specific DNA binding	GO:0006352//DNA-templated transcription, initiation;GO:0006355//regulation of transcription, DNA-templated
ncbi_101749861	1707	2424	1596	4789	5402	5954	69.798	70.323	66.944	148.196	146.866	148.655	69.0217	147.906	1.09956	1.32355e-12	1.62504e-11	MergePeak_77719	19	14	9	66	65	55	1.08054	1.00409	0.6829	5.253	5.81969	4.59332	0.922509	5.222	2.50097	1.99e-11	1.66e-10	yes	Cux1	protein CASP isoform X9	-	-	-	-	-	GO:0003677//DNA binding;GO:0003700//transcription factor activity, sequence-specific DNA binding	GO:0006352//DNA-templated transcription, initiation;GO:0006355//regulation of transcription, DNA-templated
ncbi_101749861	1707	2424	1596	4789	5402	5954	69.798	70.323	66.944	148.196	146.866	148.655	69.0217	147.906	1.09956	1.32355e-12	1.62504e-11	MergePeak_77728	27	14	34	38	45	60	1.93889	1.26788	3.2576	3.81902	5.08749	6.32731	2.15479	5.07794	1.2367	0.00133	0.00301	yes	Cux1	protein CASP isoform X9	-	-	-	-	-	GO:0003677//DNA binding;GO:0003700//transcription factor activity, sequence-specific DNA binding	GO:0006352//DNA-templated transcription, initiation;GO:0006355//regulation of transcription, DNA-templated
ncbi_101749866	0	0	0	8	3	5	0	0	0	0.246	0.073	0.122	0.001	0.147	7.19967	0.00264249	0.0101594	MergePeak_5040	25	18	16	61	44	40	1.5692	1.42485	1.33994	5.35853	4.34802	3.68703	1.44467	4.46453	1.62777	1.14e-05	3.88e-05	yes	LRTM2	leucine rich repeats and transmembrane domains 2%2C transcript variant X3	-	-	-	-	-	GO:0005515//protein binding	-
ncbi_101749904	0	3	2	7	16	8	0	0.232	0.23	0.732	1.432	0.662	0.154	0.942	2.6128	0.00817043	0.0275758	MergePeak_47533	170	145	157	316	233	295	3.69365	3.97315	4.5513	9.60887	7.97011	9.41255	4.0727	8.99718	1.14349	2.3e-13	2.46e-12	yes	INF2	inverted formin-2-like	-	-	-	-	GO:0005634//nucleus;GO:0005886//plasma membrane;GO:0016021//integral component of membrane	GO:0003674//molecular_function;GO:0005219//ryanodine-sensitive calcium-release channel activity	GO:0006874//cellular calcium ion homeostasis;GO:0008150//biological_process;GO:0051726//regulation of cell cycle
ncbi_101750213	0	0	0	23	31	40	0	0	0	2.404	2.774	3.309	0.001	2.829	11.4661	6.25918e-09	5.5677e-08	MergePeak_38252	174	119	114	290	198	234	6.01804	5.19054	5.26065	14.0372	10.7813	11.885	5.48974	12.2345	1.15615	8.85e-12	7.72e-11	yes	Atoh1	protein atonal homolog 1	-	-	-	-	-	GO:0046983//protein dimerization activity	-
ncbi_101750407	5	7	1	131	141	162	0.356	0.31	0.075	7.836	7.3	7.829	0.247	7.655	4.95382	4.29554e-25	1.11883e-23	MergePeak_51202	67	43	58	156	103	136	2.34118	1.89491	2.70406	7.62892	5.66629	6.97874	2.31338	6.75798	1.54659	2.67e-11	2.19e-10	yes	PLEKHS1	pleckstrin homology domain containing S1%2C transcript variant X5	-	-	-	-	-	GO:0005515//protein binding;GO:0008236//serine-type peptidase activity	GO:0030436//asexual sporulation
ncbi_101750407	5	7	1	131	141	162	0.356	0.31	0.075	7.836	7.3	7.829	0.247	7.655	4.95382	4.29554e-25	1.11883e-23	MergePeak_51203	232	224	213	392	316	398	3.37782	4.11298	4.13768	7.98754	7.24331	8.50962	3.87616	7.91349	1.02968	1.12e-13	1.25e-12	yes	PLEKHS1	pleckstrin homology domain containing S1%2C transcript variant X5	-	-	-	-	-	GO:0005515//protein binding;GO:0008236//serine-type peptidase activity	GO:0030436//asexual sporulation
ncbi_101750708	498	679	472	2482	2581	2970	13.856	13.321	13.762	65.749	58.533	62.259	13.6463	62.1803	2.18794	1.02705e-28	3.10689e-27	MergePeak_85210	71	55	52	95	107	111	4.99279	4.87762	4.87884	9.34946	11.8459	11.4627	4.91642	10.886	1.1468	9.22e-07	3.81e-06	yes	C6orf132	uncharacterized protein C6orf132 homolog isoform X2	-	-	-	-	-	-	-
ncbi_101750972	1	0	0	4	8	4	0.038	0	0	0.145	0.219	0.115	0.0126667	0.159667	3.65595	0.0133089	0.0422257	MergePeak_5547	134	61	78	334	250	296	1.66614	0.956524	1.29398	5.81206	4.89381	5.40475	1.30555	5.37021	2.04032	2.68e-27	1.2e-25	yes	--	dystroglycan-like isoform X2	-	-	-	-	GO:0016010//dystrophin-associated glycoprotein complex	-	-
ncbi_101751055	83	110	66	224	278	257	3.899	3.694	3.38	10.201	10.703	9.302	3.65767	10.0687	1.46088	1.54283e-09	1.45916e-08	MergePeak_73267	141	100	96	288	151	207	2.91412	2.60644	2.64721	8.33026	4.91322	6.28256	2.72259	6.50868	1.25738	3.6e-10	2.53e-09	yes	DAO	D-amino-acid oxidase isoform X9	Metabolism;Cellular Processes;Metabolism;Metabolism;Metabolism;Metabolism	Global and overview maps;Transport and catabolism;Amino acid metabolism;Amino acid metabolism;Biosynthesis of other secondary metabolites;Metabolism of other amino acids	ko01100//Metabolic pathways;ko04146//Peroxisome;ko00330//Arginine and proline metabolism;ko00260//Glycine, serine and threonine metabolism;ko00311//Penicillin and cephalosporin biosynthesis;ko00472//D-Arginine and D-ornithine metabolism	K00273;K00273;K00273;K00273;K00273;K00273	GO:0009331//glycerol-3-phosphate dehydrogenase complex	GO:0004368//glycerol-3-phosphate dehydrogenase activity;GO:0016491//oxidoreductase activity;GO:0016616//oxidoreductase activity, acting on the CH-OH group of donors, NAD or NADP as acceptor;GO:0016647//oxidoreductase activity, acting on the CH-NH group of donors, oxygen as acceptor;GO:0051287//NAD binding	GO:0006071//glycerol metabolic process;GO:0055114//oxidation-reduction process
ncbi_101751288	3	5	0	12	13	22	0.06	0.07	0	0.228	0.212	0.331	0.0433333	0.257	2.56822	0.00176482	0.00709104	MergePeak_19035	21	15	5	102	62	84	0.863821	0.778137	0.274412	5.87196	4.01511	5.07414	0.63879	4.98707	2.96478	1.33e-15	1.89e-14	yes	ITPRID1	protein ITPRID1 isoform X1	-	-	-	-	GO:0031464//Cul4A-RING E3 ubiquitin ligase complex	GO:0005102//receptor binding	GO:0006511//ubiquitin-dependent protein catabolic process
ncbi_101751288	3	5	0	12	13	22	0.06	0.07	0	0.228	0.212	0.331	0.0433333	0.257	2.56822	0.00176482	0.00709104	MergePeak_19036	19	29	19	123	119	104	0.531353	1.02279	0.708943	4.81407	5.23935	4.27111	0.754363	4.77484	2.66212	2.17e-20	5.17e-19	yes	ITPRID1	protein ITPRID1 isoform X1	-	-	-	-	GO:0031464//Cul4A-RING E3 ubiquitin ligase complex	GO:0005102//receptor binding	GO:0006511//ubiquitin-dependent protein catabolic process
ncbi_101751621	7	11	5	77	92	79	0.729	0.762	0.546	7.134	7.611	5.754	0.679	6.833	3.33104	3.94058e-15	5.8946e-14	MergePeak_64605	38	55	19	89	46	86	2.13245	3.8924	1.42258	6.98977	4.064	7.08715	2.48248	6.04697	1.28443	0.000195	0.000523	yes	vstm2b	V-set and transmembrane domain-containing protein 2B isoform X4	-	-	-	-	-	-	-
ncbi_101751621	7	11	5	77	92	79	0.729	0.762	0.546	7.134	7.611	5.754	0.679	6.833	3.33104	3.94058e-15	5.8946e-14	MergePeak_64609	24	20	23	108	94	141	0.897873	0.943613	1.14805	5.65465	5.53646	7.74642	0.996511	6.31251	2.66326	3.07e-20	7.21e-19	yes	vstm2b	V-set and transmembrane domain-containing protein 2B isoform X4	-	-	-	-	-	-	-
ncbi_101751621	7	11	5	77	92	79	0.729	0.762	0.546	7.134	7.611	5.754	0.679	6.833	3.33104	3.94058e-15	5.8946e-14	MergePeak_64612	45	19	20	57	38	70	2.13025	1.13431	1.26322	3.77635	2.83207	4.86626	1.50926	3.82489	1.34158	0.000228	0.000604	yes	vstm2b	V-set and transmembrane domain-containing protein 2B isoform X4	-	-	-	-	-	-	-
ncbi_101751621	7	11	5	77	92	79	0.729	0.762	0.546	7.134	7.611	5.754	0.679	6.833	3.33104	3.94058e-15	5.8946e-14	MergePeak_64614	24	26	13	107	128	133	1.0456	1.42852	0.755656	6.524	8.77937	8.50907	1.07659	7.93748	2.88221	6.81e-23	2.08e-21	yes	vstm2b	V-set and transmembrane domain-containing protein 2B isoform X4	-	-	-	-	-	-	-
ncbi_101751621	7	11	5	77	92	79	0.729	0.762	0.546	7.134	7.611	5.754	0.679	6.833	3.33104	3.94058e-15	5.8946e-14	MergePeak_64616	28	13	34	92	48	64	1.06158	0.621581	1.71989	4.88158	2.86508	3.5633	1.13435	3.76999	1.73269	1.29e-06	5.18e-06	yes	vstm2b	V-set and transmembrane domain-containing protein 2B isoform X4	-	-	-	-	-	-	-
ncbi_101751621	7	11	5	77	92	79	0.729	0.762	0.546	7.134	7.611	5.754	0.679	6.833	3.33104	3.94058e-15	5.8946e-14	MergePeak_64619	139	73	95	229	188	181	3.26724	2.16396	2.97933	7.53321	6.95706	6.24774	2.80351	6.91267	1.30201	1.42e-11	1.2e-10	yes	vstm2b	V-set and transmembrane domain-containing protein 2B isoform X4	-	-	-	-	-	-	-
ncbi_101752017	0	1	0	25	37	28	0	0.025	0	0.83	1.052	0.736	0.00833333	0.872667	6.71039	5.33825e-07	3.82763e-06	MergePeak_2305	20	22	26	38	42	59	0.834845	1.15813	1.44803	2.21992	2.76011	3.61665	1.147	2.86556	1.32095	0.000386	0.000978	yes	Arrdc5	LOW QUALITY PROTEIN: arrestin domain-containing protein 5	-	-	-	-	-	-	-
ncbi_101752029	102	124	89	934	1004	1045	6.616	5.671	6.049	57.681	53.082	51.069	6.112	53.944	3.14175	1.50762e-52	1.1328e-50	MergePeak_26353	56	49	51	171	160	128	4.03852	4.45646	4.90719	17.2587	18.1658	13.5557	4.46739	16.3267	1.86973	5.35e-17	8.85e-16	yes	THBD	thrombomodulin	Human Diseases;Human Diseases;Organismal Systems	Cardiovascular disease;Endocrine and metabolic disease;Immune system	ko05418//Fluid shear stress and atherosclerosis;ko04933//AGE-RAGE signaling pathway in diabetic complications;ko04610//Complement and coagulation cascades	K03907;K03907;K03907	GO:0016021//integral component of membrane	GO:0004888//transmembrane signaling receptor activity;GO:0005509//calcium ion binding	-
ncbi_101752246	336	539	220	1355	1682	1575	6.364	7.184	4.468	25.649	26.973	23.662	6.00533	25.428	2.0821	4.00746e-08	3.26708e-07	MergePeak_4049	176	127	111	271	140	261	6.17543	5.61977	5.19645	13.3077	7.73364	13.4485	5.66388	11.4966	1.02134	4.75e-07	2.06e-06	yes	CBX7	chromobox protein homolog 7 isoform X4	-	-	-	-	-	-	-
ncbi_101752246	336	539	220	1355	1682	1575	6.364	7.184	4.468	25.649	26.973	23.662	6.00533	25.428	2.0821	4.00746e-08	3.26708e-07	MergePeak_4050	51	44	84	146	114	110	2.70098	2.93876	5.93553	10.8214	9.50512	8.55505	3.85843	9.62719	1.3191	8.07e-07	3.37e-06	yes	CBX7	chromobox protein homolog 7 isoform X4	-	-	-	-	-	-	-
ncbi_107050476	89	141	70	202	312	234	3.793	4.222	3.115	8.148	10.769	7.474	3.71	8.797	1.24559	5.24225e-06	3.35459e-05	MergePeak_11095	95	111	133	283	233	279	1.84421	2.71751	3.44483	7.68869	7.12106	7.95371	2.66885	7.58782	1.50747	2.87e-15	3.91e-14	yes	gag-pol	uncharacterized protein LOC107050476	-	-	-	-	-	GO:0003676//nucleic acid binding;GO:0008270//zinc ion binding	GO:0016032//viral process
ncbi_107051573	0	0	1	19	23	36	0	0	0.075	1.289	1.336	1.933	0.025	1.51933	5.92537	1.69396e-06	1.14749e-05	MergePeak_73800	157	125	133	305	284	278	6.36539	6.3914	7.19459	17.3063	18.1278	16.5519	6.65046	17.3287	1.38163	8.23e-20	1.85e-18	yes	PLA2G3	phospholipase A2 group III%2C transcript variant X1	Metabolism;Environmental Information Processing;Organismal Systems;Metabolism;Organismal Systems;Metabolism;Metabolism;Organismal Systems;Metabolism;Metabolism	Global and overview maps;Signal transduction;Circulatory system;Lipid metabolism;Digestive system;Lipid metabolism;Lipid metabolism;Digestive system;Lipid metabolism;Lipid metabolism	ko01100//Metabolic pathways;ko04014//Ras signaling pathway;ko04270//Vascular smooth muscle contraction;ko00564//Glycerophospholipid metabolism;ko04972//Pancreatic secretion;ko00590//Arachidonic acid metabolism;ko00565//Ether lipid metabolism;ko04975//Fat digestion and absorption;ko00591//Linoleic acid metabolism;ko00592//alpha-Linolenic acid metabolism	K01047;K01047;K01047;K01047;K01047;K01047;K01047;K01047;K01047;K01047	-	GO:0004623//phospholipase A2 activity	GO:0006644//phospholipid metabolic process;GO:0050482//arachidonic acid secretion
ncbi_107051871	356	463	369	10241	10579	12000	13.609	12.48	14.781	372.729	329.628	345.613	13.6233	349.323	4.68041	2.04955e-138	1.45296e-135	MergePeak_11806	132	121	138	426	213	334	5.52358	6.38546	7.70468	24.9479	14.0323	20.5244	6.53791	19.8349	1.60114	2.9e-16	4.44e-15	yes	Kctd12	potassium channel tetramerization domain containing 12	-	-	-	-	-	-	GO:0051260//protein homooligomerization
ncbi_107053055	16	35	25	80	89	84	0.359	0.572	0.607	1.764	1.68	1.466	0.512667	1.63667	1.67467	7.433e-07	5.25564e-06	MergePeak_29257	9	15	9	36	84	98	0.53145	1.11705	0.709073	2.97509	7.80909	8.49814	0.785857	6.42744	3.03191	4.04e-12	3.69e-11	yes	FMN2	formin-2 isoform X2	Organismal Systems	Development and regeneration	ko04320//Dorso-ventral axis formation	K02184	-	GO:0016831//carboxy-lyase activity	GO:0015940//pantothenate biosynthetic process;GO:0035556//intracellular signal transduction
ncbi_107053055	16	35	25	80	89	84	0.359	0.572	0.607	1.764	1.68	1.466	0.512667	1.63667	1.67467	7.433e-07	5.25564e-06	MergePeak_29258	145	89	95	398	198	274	4.17919	3.235	3.65323	16.0541	8.98444	11.5972	3.68914	12.2119	1.72693	1.62e-17	2.83e-16	yes	FMN2	formin-2 isoform X2	Organismal Systems	Development and regeneration	ko04320//Dorso-ventral axis formation	K02184	-	GO:0016831//carboxy-lyase activity	GO:0015940//pantothenate biosynthetic process;GO:0035556//intracellular signal transduction
ncbi_107053055	16	35	25	80	89	84	0.359	0.572	0.607	1.764	1.68	1.466	0.512667	1.63667	1.67467	7.433e-07	5.25564e-06	MergePeak_29262	26	21	7	125	73	90	1.04663	1.0661	0.375964	7.04219	4.62641	5.32035	0.829566	5.66298	2.77113	5.64e-16	8.35e-15	yes	FMN2	formin-2 isoform X2	Organismal Systems	Development and regeneration	ko04320//Dorso-ventral axis formation	K02184	-	GO:0016831//carboxy-lyase activity	GO:0015940//pantothenate biosynthetic process;GO:0035556//intracellular signal transduction
ncbi_107053416	8	15	14	26	32	32	0.061	0.081	0.112	0.189	0.199	0.184	0.0846667	0.190667	1.17119	0.00738911	0.0252492	MergePeak_43993	125	114	107	218	171	229	2.02332	2.32713	2.31083	4.93844	4.35765	5.44338	2.22043	4.91316	1.14581	6.06e-11	4.73e-10	yes	MUC5AC	mucin 5AC like	Organismal Systems	Immune system	ko04657//IL-17 signaling pathway	K21125	-	GO:0005515//protein binding	-
ncbi_107054133	66	100	55	194	190	217	2.084	2.16	1.814	5.877	4.995	5.03	2.01933	5.30067	1.39229	1.22724e-07	9.52031e-07	MergePeak_60937	50	32	30	64	49	66	3.7329	3.01291	2.98831	6.68704	5.75935	7.23599	3.24471	6.56079	1.01578	0.000768	0.00183	yes	SLITRK3	uncharacterized LOC107054133%2C transcript variant X7	-	-	-	-	-	GO:0005515//protein binding	-
ncbi_107055406	80	107	49	433	472	600	6.076	5.697	3.9	31.261	29.177	34.331	5.22433	31.5897	2.59613	2.00264e-22	4.70505e-21	MergePeak_87631	195	141	148	436	327	361	5.35613	4.88423	5.42384	16.7603	14.1405	14.5614	5.2214	15.1541	1.5372	6.06e-27	2.64e-25	yes	lmbr1l	protein LMBR1L isoform X2	-	-	-	-	-	-	-
ncbi_107057587	25	61	42	370	400	474	1.306	2.231	2.249	18.261	16.904	18.507	1.92867	17.8907	3.21353	2.27136e-30	7.36273e-29	MergePeak_9239	222	164	138	299	273	294	6.28099	5.85166	5.20934	11.8393	12.1601	12.2152	5.78066	12.0715	1.0623	5.61e-13	5.72e-12	yes	ARX	homeobox protein ARX isoform X2	-	-	-	-	-	GO:0003677//DNA binding	GO:0006355//regulation of transcription, DNA-templated;GO:0006383//transcription from RNA polymerase III promoter
ncbi_112532094	2	2	0	8	17	8	0.057	0.037	0	0.207	0.388	0.165	0.0313333	0.253333	3.01527	0.00321186	0.0121197	MergePeak_28071	41	27	27	65	47	44	2.50845	2.08327	2.20402	5.56562	4.52711	3.95324	2.26525	4.68199	1.04745	0.00136	0.00307	yes	--	uncharacterized protein LOC112532094	-	-	-	-	-	-	-
ncbi_112532094	2	2	0	8	17	8	0.057	0.037	0	0.207	0.388	0.165	0.0313333	0.253333	3.01527	0.00321186	0.0121197	MergePeak_28072	28	37	21	73	30	54	1.61403	2.68978	1.61511	5.88919	2.72256	4.57116	1.97297	4.3943	1.15526	0.00171	0.00377	yes	--	uncharacterized protein LOC112532094	-	-	-	-	-	-	-
ncbi_112533535	8	11	3	17	28	26	0.754	0.731	0.296	1.526	2.151	1.847	0.593667	1.84133	1.63303	0.00388628	0.0143268	MergePeak_91212	40	13	40	57	58	46	1.35851	0.556807	1.81255	2.70928	3.1012	2.29423	1.24262	2.70157	1.12041	0.00248	0.00528	yes	Col11a2	collagen alpha-1(XI) chain-like	Organismal Systems	Digestive system	ko04974//Protein digestion and absorption	K19721	-	-	-
ncbi_121110272	242	344	180	761	870	898	13.865	13.872	10.784	41.484	40.616	38.753	12.8403	40.2843	1.64954	1.18683e-12	1.46378e-11	MergePeak_33998	290	164	178	450	420	506	7.56113	5.39253	6.19209	16.4202	17.2401	19.3739	6.38191	17.6781	1.4699	1.52e-24	5.4e-23	yes	--	uncharacterized protein LOC121110272 isoform X1	-	-	-	-	-	-	-
ncbi_121110514	441	606	387	1393	1549	1600	26.515	25.65	24.337	79.687	75.857	72.397	25.5007	75.9803	1.57509	7.14758e-15	1.05467e-13	MergePeak_4027	120	63	58	164	95	153	8.99859	5.95791	5.80297	17.2114	11.2155	16.8486	6.91982	15.0918	1.12496	3.17e-06	1.19e-05	yes	--	uncharacterized protein LOC121110514	-	-	-	-	-	-	-
ncbi_121111178	0	1	3	10	15	16	0	0.063	0.281	0.852	1.094	1.079	0.114667	1.00833	3.13645	0.000640913	0.00284124	MergePeak_51590	73	67	65	574	422	587	1.14871	1.3296	1.36467	12.6408	10.4544	13.5645	1.28099	12.2199	3.2539	1.41e-87	3.92e-84	yes	--	uncharacterized protein LOC121111178	-	-	-	-	-	GO:0046872//metal ion binding	GO:0009878//nodule morphogenesis
ncbi_373854	79	100	81	813	878	952	1.463	1.29	1.673	13.397	12.083	12.568	1.47533	12.6827	3.10375	1.68211e-54	1.3314e-52	MergePeak_68644	159	110	106	543	326	498	3.45909	3.01799	3.0768	16.5326	11.1656	15.9101	3.18462	14.5361	2.19045	7.89e-40	9.63e-38	yes	TENM2	teneurin transmembrane protein 2%2C transcript variant X9	-	-	-	-	GO:0016021//integral component of membrane	GO:0005515//protein binding	GO:0007165//signal transduction
ncbi_373854	79	100	81	813	878	952	1.463	1.29	1.673	13.397	12.083	12.568	1.47533	12.6827	3.10375	1.68211e-54	1.3314e-52	MergePeak_68648	24	29	21	223	165	201	0.795962	1.21294	0.929242	10.3506	8.61521	9.78938	0.979381	9.58505	3.29084	9.1e-41	1.2e-38	yes	TENM2	teneurin transmembrane protein 2%2C transcript variant X9	-	-	-	-	GO:0016021//integral component of membrane	GO:0005515//protein binding	GO:0007165//signal transduction
ncbi_373854	79	100	81	813	878	952	1.463	1.29	1.673	13.397	12.083	12.568	1.47533	12.6827	3.10375	1.68211e-54	1.3314e-52	MergePeak_68649	80	46	34	115	115	136	2.57265	1.86556	1.45881	5.17568	5.82224	6.42256	1.96567	5.80683	1.56272	3.83e-10	2.67e-09	yes	TENM2	teneurin transmembrane protein 2%2C transcript variant X9	-	-	-	-	GO:0016021//integral component of membrane	GO:0005515//protein binding	GO:0007165//signal transduction
ncbi_373854	79	100	81	813	878	952	1.463	1.29	1.673	13.397	12.083	12.568	1.47533	12.6827	3.10375	1.68211e-54	1.3314e-52	MergePeak_68650	48	54	37	88	72	68	2.16349	3.0695	2.22507	5.55105	5.10914	4.50092	2.48602	5.0537	1.0235	0.000159	0.000435	yes	TENM2	teneurin transmembrane protein 2%2C transcript variant X9	-	-	-	-	GO:0016021//integral component of membrane	GO:0005515//protein binding	GO:0007165//signal transduction
ncbi_373854	79	100	81	813	878	952	1.463	1.29	1.673	13.397	12.083	12.568	1.47533	12.6827	3.10375	1.68211e-54	1.3314e-52	MergePeak_68651	66	69	53	154	139	210	2.6759	3.52805	2.86702	8.73825	8.87241	12.5033	3.02366	10.038	1.7311	6.33e-15	8.23e-14	yes	TENM2	teneurin transmembrane protein 2%2C transcript variant X9	-	-	-	-	GO:0016021//integral component of membrane	GO:0005515//protein binding	GO:0007165//signal transduction
ncbi_373854	79	100	81	813	878	952	1.463	1.29	1.673	13.397	12.083	12.568	1.47533	12.6827	3.10375	1.68211e-54	1.3314e-52	MergePeak_68652	23	17	12	154	160	188	0.960072	0.894921	0.668322	8.99652	10.5147	11.5242	0.841105	10.3451	3.62053	1.04e-37	1.06e-35	yes	TENM2	teneurin transmembrane protein 2%2C transcript variant X9	-	-	-	-	GO:0016021//integral component of membrane	GO:0005515//protein binding	GO:0007165//signal transduction
ncbi_373854	79	100	81	813	878	952	1.463	1.29	1.673	13.397	12.083	12.568	1.47533	12.6827	3.10375	1.68211e-54	1.3314e-52	MergePeak_68655	76	40	20	78	71	94	5.36666	3.56214	1.8843	7.70838	7.89314	9.74757	3.60437	8.4497	1.22915	0.000125	0.000347	yes	TENM2	teneurin transmembrane protein 2%2C transcript variant X9	-	-	-	-	GO:0016021//integral component of membrane	GO:0005515//protein binding	GO:0007165//signal transduction
ncbi_373854	79	100	81	813	878	952	1.463	1.29	1.673	13.397	12.083	12.568	1.47533	12.6827	3.10375	1.68211e-54	1.3314e-52	MergePeak_68656	306	200	149	516	405	495	4.7577	3.92162	3.09094	11.228	9.9136	11.3021	3.92342	10.8146	1.46279	7.15e-23	2.17e-21	yes	TENM2	teneurin transmembrane protein 2%2C transcript variant X9	-	-	-	-	GO:0016021//integral component of membrane	GO:0005515//protein binding	GO:0007165//signal transduction
ncbi_373854	79	100	81	813	878	952	1.463	1.29	1.673	13.397	12.083	12.568	1.47533	12.6827	3.10375	1.68211e-54	1.3314e-52	MergePeak_68658	130	83	45	180	122	202	2.65761	2.13986	1.22741	5.14989	3.92652	6.06424	2.00829	5.04689	1.32943	7.98e-08	3.93e-07	yes	TENM2	teneurin transmembrane protein 2%2C transcript variant X9	-	-	-	-	GO:0016021//integral component of membrane	GO:0005515//protein binding	GO:0007165//signal transduction
ncbi_373854	79	100	81	813	878	952	1.463	1.29	1.673	13.397	12.083	12.568	1.47533	12.6827	3.10375	1.68211e-54	1.3314e-52	MergePeak_68659	34	28	30	128	98	109	1.32767	1.37889	1.56301	6.9952	6.02475	6.25053	1.42319	6.42349	2.17423	6.93e-17	1.13e-15	yes	TENM2	teneurin transmembrane protein 2%2C transcript variant X9	-	-	-	-	GO:0016021//integral component of membrane	GO:0005515//protein binding	GO:0007165//signal transduction
ncbi_373854	79	100	81	813	878	952	1.463	1.29	1.673	13.397	12.083	12.568	1.47533	12.6827	3.10375	1.68211e-54	1.3314e-52	MergePeak_68661	156	104	105	243	168	239	3.17001	2.6652	2.84678	6.91067	5.3746	7.13201	2.89399	6.47243	1.16124	8.33e-11	6.38e-10	yes	TENM2	teneurin transmembrane protein 2%2C transcript variant X9	-	-	-	-	GO:0016021//integral component of membrane	GO:0005515//protein binding	GO:0007165//signal transduction
ncbi_373854	79	100	81	813	878	952	1.463	1.29	1.673	13.397	12.083	12.568	1.47533	12.6827	3.10375	1.68211e-54	1.3314e-52	MergePeak_68666	147	148	125	273	221	287	5.0126	6.36454	5.68701	13.0283	11.8642	14.3716	5.68805	13.088	1.20224	1.34e-13	1.48e-12	yes	TENM2	teneurin transmembrane protein 2%2C transcript variant X9	-	-	-	-	GO:0016021//integral component of membrane	GO:0005515//protein binding	GO:0007165//signal transduction
ncbi_373854	79	100	81	813	878	952	1.463	1.29	1.673	13.397	12.083	12.568	1.47533	12.6827	3.10375	1.68211e-54	1.3314e-52	MergePeak_68668	76	59	65	136	116	124	2.11842	2.07401	2.41736	5.30536	5.09046	5.07572	2.20326	5.15718	1.22694	9.05e-09	5.16e-08	yes	TENM2	teneurin transmembrane protein 2%2C transcript variant X9	-	-	-	-	GO:0016021//integral component of membrane	GO:0005515//protein binding	GO:0007165//signal transduction
ncbi_373854	79	100	81	813	878	952	1.463	1.29	1.673	13.397	12.083	12.568	1.47533	12.6827	3.10375	1.68211e-54	1.3314e-52	MergePeak_68670	29	13	18	271	177	194	0.650958	0.368009	0.539084	8.51338	6.25503	6.39491	0.51935	7.05444	3.76375	1.8e-44	3.12e-42	yes	TENM2	teneurin transmembrane protein 2%2C transcript variant X9	-	-	-	-	GO:0016021//integral component of membrane	GO:0005515//protein binding	GO:0007165//signal transduction
ncbi_373854	79	100	81	813	878	952	1.463	1.29	1.673	13.397	12.083	12.568	1.47533	12.6827	3.10375	1.68211e-54	1.3314e-52	MergePeak_68673	21	19	3	58	41	32	1.35321	1.54404	0.257927	5.23061	4.1594	3.02813	1.05173	4.13938	1.97665	3.55e-05	0.00011	yes	TENM2	teneurin transmembrane protein 2%2C transcript variant X9	-	-	-	-	GO:0016021//integral component of membrane	GO:0005515//protein binding	GO:0007165//signal transduction
ncbi_373854	79	100	81	813	878	952	1.463	1.29	1.673	13.397	12.083	12.568	1.47533	12.6827	3.10375	1.68211e-54	1.3314e-52	MergePeak_68674	41	29	21	65	58	53	2.27817	2.03217	1.55686	5.05468	5.07377	4.3247	1.95573	4.81772	1.30064	4.63e-05	0.00014	yes	TENM2	teneurin transmembrane protein 2%2C transcript variant X9	-	-	-	-	GO:0016021//integral component of membrane	GO:0005515//protein binding	GO:0007165//signal transduction
ncbi_373854	79	100	81	813	878	952	1.463	1.29	1.673	13.397	12.083	12.568	1.47533	12.6827	3.10375	1.68211e-54	1.3314e-52	MergePeak_68675	28	34	21	71	56	88	1.28598	1.96931	1.28684	4.56365	4.04916	5.93521	1.51404	4.84934	1.67938	1.05e-07	5.06e-07	yes	TENM2	teneurin transmembrane protein 2%2C transcript variant X9	-	-	-	-	GO:0016021//integral component of membrane	GO:0005515//protein binding	GO:0007165//signal transduction
ncbi_373854	79	100	81	813	878	952	1.463	1.29	1.673	13.397	12.083	12.568	1.47533	12.6827	3.10375	1.68211e-54	1.3314e-52	MergePeak_68676	11	8	16	66	27	63	0.631935	0.579602	1.22639	5.30642	2.44199	5.31494	0.812642	4.35445	2.4218	5.29e-08	2.68e-07	yes	TENM2	teneurin transmembrane protein 2%2C transcript variant X9	-	-	-	-	GO:0016021//integral component of membrane	GO:0005515//protein binding	GO:0007165//signal transduction
ncbi_373854	79	100	81	813	878	952	1.463	1.29	1.673	13.397	12.083	12.568	1.47533	12.6827	3.10375	1.68211e-54	1.3314e-52	MergePeak_68677	39	27	13	56	58	47	2.50359	2.18586	1.11345	5.03111	5.86175	4.43072	1.9343	5.10786	1.40091	0.000102	0.000289	yes	TENM2	teneurin transmembrane protein 2%2C transcript variant X9	-	-	-	-	GO:0016021//integral component of membrane	GO:0005515//protein binding	GO:0007165//signal transduction
ncbi_373854	79	100	81	813	878	952	1.463	1.29	1.673	13.397	12.083	12.568	1.47533	12.6827	3.10375	1.68211e-54	1.3314e-52	MergePeak_68679	17	33	20	90	92	115	0.804762	1.97012	1.26322	5.96265	6.85658	7.99456	1.34603	6.93793	2.36579	2.25e-14	2.74e-13	yes	TENM2	teneurin transmembrane protein 2%2C transcript variant X9	-	-	-	-	GO:0016021//integral component of membrane	GO:0005515//protein binding	GO:0007165//signal transduction
ncbi_373854	79	100	81	813	878	952	1.463	1.29	1.673	13.397	12.083	12.568	1.47533	12.6827	3.10375	1.68211e-54	1.3314e-52	MergePeak_68683	67	39	32	65	77	77	3.86215	2.83517	2.46112	5.2438	6.98789	6.51814	3.05281	6.24994	1.0337	0.00032	0.000822	yes	TENM2	teneurin transmembrane protein 2%2C transcript variant X9	-	-	-	-	GO:0016021//integral component of membrane	GO:0005515//protein binding	GO:0007165//signal transduction
ncbi_373854	79	100	81	813	878	952	1.463	1.29	1.673	13.397	12.083	12.568	1.47533	12.6827	3.10375	1.68211e-54	1.3314e-52	MergePeak_68684	36	22	13	64	47	46	1.8104	1.39526	0.872256	4.50433	3.7211	3.3971	1.3593	3.87417	1.51102	3.69e-05	0.000114	yes	TENM2	teneurin transmembrane protein 2%2C transcript variant X9	-	-	-	-	GO:0016021//integral component of membrane	GO:0005515//protein binding	GO:0007165//signal transduction
ncbi_373906	23	20	11	64	65	87	0.635	0.562	0.336	1.649	1.56	2.958	0.511	2.05567	2.00821	1.87167e-07	1.42008e-06	MergePeak_90190	20	21	25	62	63	97	1.23253	1.63211	2.0556	5.34735	6.11239	8.77847	1.64008	6.74607	2.04028	8.98e-10	5.94e-09	yes	NRG1	pro-neuregulin-1%2C membrane-bound isoform isoform X9	Environmental Information Processing;Human Diseases	Signal transduction;Drug resistance: antineoplastic	ko04012//ErbB signaling pathway;ko01521//EGFR tyrosine kinase inhibitor resistance	K05455;K05455	GO:0005743//mitochondrial inner membrane;GO:0070469//respiratory chain	-	-
ncbi_373919	220	294	136	1543	1425	1764	7.617	7.704	5.065	54.835	41.769	49.154	6.79533	48.586	2.83792	1.57113e-29	4.95499e-28	MergePeak_34706	32	25	23	81	27	54	1.3195	1.30005	1.26537	4.67437	1.75277	3.26988	1.29497	3.23234	1.31966	0.000455	0.00113	yes	RUNX2	runt-related transcription factor 2 isoform X3	Human Diseases;Organismal Systems	Cancer: overview;Endocrine system	ko05202//Transcriptional misregulation in cancer;ko04928//Parathyroid hormone synthesis, secretion and action	K09278;K09278	-	GO:0003677//DNA binding;GO:0003700//transcription factor activity, sequence-specific DNA binding	GO:0006355//regulation of transcription, DNA-templated
ncbi_373919	220	294	136	1543	1425	1764	7.617	7.704	5.065	54.835	41.769	49.154	6.79533	48.586	2.83792	1.57113e-29	4.95499e-28	MergePeak_34707	255	189	219	1150	785	926	3.74162	3.49737	4.28739	23.6154	18.1339	19.953	3.84213	20.5674	2.42039	2.5e-85	6.03e-82	yes	RUNX2	runt-related transcription factor 2 isoform X3	Human Diseases;Organismal Systems	Cancer: overview;Endocrine system	ko05202//Transcriptional misregulation in cancer;ko04928//Parathyroid hormone synthesis, secretion and action	K09278;K09278	-	GO:0003677//DNA binding;GO:0003700//transcription factor activity, sequence-specific DNA binding	GO:0006355//regulation of transcription, DNA-templated
ncbi_373919	220	294	136	1543	1425	1764	7.617	7.704	5.065	54.835	41.769	49.154	6.79533	48.586	2.83792	1.57113e-29	4.95499e-28	MergePeak_34709	253	214	179	461	435	469	8.82239	9.41108	8.32813	22.498	23.8812	24.0169	8.85386	23.4654	1.40615	5.34e-29	2.76e-27	yes	RUNX2	runt-related transcription factor 2 isoform X3	Human Diseases;Organismal Systems	Cancer: overview;Endocrine system	ko05202//Transcriptional misregulation in cancer;ko04928//Parathyroid hormone synthesis, secretion and action	K09278;K09278	-	GO:0003677//DNA binding;GO:0003700//transcription factor activity, sequence-specific DNA binding	GO:0006355//regulation of transcription, DNA-templated
ncbi_373919	220	294	136	1543	1425	1764	7.617	7.704	5.065	54.835	41.769	49.154	6.79533	48.586	2.83792	1.57113e-29	4.95499e-28	MergePeak_34716	76	56	26	251	141	229	2.35036	2.18408	1.07281	10.8636	6.86501	10.4	1.86909	9.37621	2.32667	2.95e-20	6.94e-19	yes	RUNX2	runt-related transcription factor 2 isoform X3	Human Diseases;Organismal Systems	Cancer: overview;Endocrine system	ko05202//Transcriptional misregulation in cancer;ko04928//Parathyroid hormone synthesis, secretion and action	K09278;K09278	-	GO:0003677//DNA binding;GO:0003700//transcription factor activity, sequence-specific DNA binding	GO:0006355//regulation of transcription, DNA-templated
ncbi_373919	220	294	136	1543	1425	1764	7.617	7.704	5.065	54.835	41.769	49.154	6.79533	48.586	2.83792	1.57113e-29	4.95499e-28	MergePeak_34719	30	49	43	87	56	68	1.47797	3.04439	2.82645	5.99847	4.34343	4.91961	2.4496	5.08717	1.05432	0.000543	0.00133	yes	RUNX2	runt-related transcription factor 2 isoform X3	Human Diseases;Organismal Systems	Cancer: overview;Endocrine system	ko05202//Transcriptional misregulation in cancer;ko04928//Parathyroid hormone synthesis, secretion and action	K09278;K09278	-	GO:0003677//DNA binding;GO:0003700//transcription factor activity, sequence-specific DNA binding	GO:0006355//regulation of transcription, DNA-templated
ncbi_373919	220	294	136	1543	1425	1764	7.617	7.704	5.065	54.835	41.769	49.154	6.79533	48.586	2.83792	1.57113e-29	4.95499e-28	MergePeak_34722	132	84	53	193	182	183	2.91662	2.3407	1.56247	5.96818	6.3311	5.93794	2.27326	6.07907	1.41909	2.03e-11	1.69e-10	yes	RUNX2	runt-related transcription factor 2 isoform X3	Human Diseases;Organismal Systems	Cancer: overview;Endocrine system	ko05202//Transcriptional misregulation in cancer;ko04928//Parathyroid hormone synthesis, secretion and action	K09278;K09278	-	GO:0003677//DNA binding;GO:0003700//transcription factor activity, sequence-specific DNA binding	GO:0006355//regulation of transcription, DNA-templated
ncbi_373919	220	294	136	1543	1425	1764	7.617	7.704	5.065	54.835	41.769	49.154	6.79533	48.586	2.83792	1.57113e-29	4.95499e-28	MergePeak_34726	113	83	81	141	146	185	6.07953	5.63157	5.8144	10.6167	12.3665	14.6164	5.84183	12.5332	1.10126	3.44e-08	1.8e-07	yes	RUNX2	runt-related transcription factor 2 isoform X3	Human Diseases;Organismal Systems	Cancer: overview;Endocrine system	ko05202//Transcriptional misregulation in cancer;ko04928//Parathyroid hormone synthesis, secretion and action	K09278;K09278	-	GO:0003677//DNA binding;GO:0003700//transcription factor activity, sequence-specific DNA binding	GO:0006355//regulation of transcription, DNA-templated
ncbi_373933	1	0	0	3	9	4	0.046	0	0	0.044	0.193	0.106	0.0153333	0.114333	2.8985	0.0140118	0.0441388	MergePeak_14166	139	134	124	234	193	223	2.18929	2.66167	2.60579	5.15803	4.78573	5.15789	2.48559	5.03388	1.01808	7.68e-10	5.13e-09	yes	GRM5	metabotropic glutamate receptor 5 precursor	Environmental Information Processing;Human Diseases;Human Diseases;Environmental Information Processing;Environmental Information Processing;Organismal Systems;Organismal Systems;Cellular Processes;Organismal Systems	Signaling molecules and interaction;Neurodegenerative disease;Neurodegenerative disease;Signal transduction;Signal transduction;Nervous system;Nervous system;Cellular community - eukaryotes;Nervous system	ko04080//Neuroactive ligand-receptor interaction;ko05010//Alzheimer disease;ko05016//Huntington disease;ko04020//Calcium signaling pathway;ko04072//Phospholipase D signaling pathway;ko04723//Retrograde endocannabinoid signaling;ko04724//Glutamatergic synapse;ko04540//Gap junction;ko04720//Long-term potentiation	K04604;K04604;K04604;K04604;K04604;K04604;K04604;K04604;K04604	GO:0016021//integral component of membrane	GO:0004930//G-protein coupled receptor activity	GO:0007186//G-protein coupled receptor signaling pathway;GO:0031047//gene silencing by RNA
ncbi_373933	1	0	0	3	9	4	0.046	0	0	0.044	0.193	0.106	0.0153333	0.114333	2.8985	0.0140118	0.0441388	MergePeak_14168	25	27	12	49	31	44	1.51316	2.06095	0.969067	4.15067	2.95397	3.91088	1.51439	3.67184	1.27777	0.00129	0.00294	yes	GRM5	metabotropic glutamate receptor 5 precursor	Environmental Information Processing;Human Diseases;Human Diseases;Environmental Information Processing;Environmental Information Processing;Organismal Systems;Organismal Systems;Cellular Processes;Organismal Systems	Signaling molecules and interaction;Neurodegenerative disease;Neurodegenerative disease;Signal transduction;Signal transduction;Nervous system;Nervous system;Cellular community - eukaryotes;Nervous system	ko04080//Neuroactive ligand-receptor interaction;ko05010//Alzheimer disease;ko05016//Huntington disease;ko04020//Calcium signaling pathway;ko04072//Phospholipase D signaling pathway;ko04723//Retrograde endocannabinoid signaling;ko04724//Glutamatergic synapse;ko04540//Gap junction;ko04720//Long-term potentiation	K04604;K04604;K04604;K04604;K04604;K04604;K04604;K04604;K04604	GO:0016021//integral component of membrane	GO:0004930//G-protein coupled receptor activity	GO:0007186//G-protein coupled receptor signaling pathway;GO:0031047//gene silencing by RNA
ncbi_373933	1	0	0	3	9	4	0.046	0	0	0.044	0.193	0.106	0.0153333	0.114333	2.8985	0.0140118	0.0441388	MergePeak_14169	57	39	38	166	130	201	2.0597	1.77727	1.83207	8.39489	7.3956	10.666	1.88968	8.81884	2.22245	9.3e-22	2.53e-20	yes	GRM5	metabotropic glutamate receptor 5 precursor	Environmental Information Processing;Human Diseases;Human Diseases;Environmental Information Processing;Environmental Information Processing;Organismal Systems;Organismal Systems;Cellular Processes;Organismal Systems	Signaling molecules and interaction;Neurodegenerative disease;Neurodegenerative disease;Signal transduction;Signal transduction;Nervous system;Nervous system;Cellular community - eukaryotes;Nervous system	ko04080//Neuroactive ligand-receptor interaction;ko05010//Alzheimer disease;ko05016//Huntington disease;ko04020//Calcium signaling pathway;ko04072//Phospholipase D signaling pathway;ko04723//Retrograde endocannabinoid signaling;ko04724//Glutamatergic synapse;ko04540//Gap junction;ko04720//Long-term potentiation	K04604;K04604;K04604;K04604;K04604;K04604;K04604;K04604;K04604	GO:0016021//integral component of membrane	GO:0004930//G-protein coupled receptor activity	GO:0007186//G-protein coupled receptor signaling pathway;GO:0031047//gene silencing by RNA
ncbi_373933	1	0	0	3	9	4	0.046	0	0	0.044	0.193	0.106	0.0153333	0.114333	2.8985	0.0140118	0.0441388	MergePeak_14172	35	19	14	134	69	116	1.9196	1.31419	1.02447	10.2855	5.95791	9.34285	1.41942	8.52876	2.58703	5.54e-16	8.21e-15	yes	GRM5	metabotropic glutamate receptor 5 precursor	Environmental Information Processing;Human Diseases;Human Diseases;Environmental Information Processing;Environmental Information Processing;Organismal Systems;Organismal Systems;Cellular Processes;Organismal Systems	Signaling molecules and interaction;Neurodegenerative disease;Neurodegenerative disease;Signal transduction;Signal transduction;Nervous system;Nervous system;Cellular community - eukaryotes;Nervous system	ko04080//Neuroactive ligand-receptor interaction;ko05010//Alzheimer disease;ko05016//Huntington disease;ko04020//Calcium signaling pathway;ko04072//Phospholipase D signaling pathway;ko04723//Retrograde endocannabinoid signaling;ko04724//Glutamatergic synapse;ko04540//Gap junction;ko04720//Long-term potentiation	K04604;K04604;K04604;K04604;K04604;K04604;K04604;K04604;K04604	GO:0016021//integral component of membrane	GO:0004930//G-protein coupled receptor activity	GO:0007186//G-protein coupled receptor signaling pathway;GO:0031047//gene silencing by RNA
ncbi_373933	1	0	0	3	9	4	0.046	0	0	0.044	0.193	0.106	0.0153333	0.114333	2.8985	0.0140118	0.0441388	MergePeak_14173	53	39	43	165	127	151	2.71362	2.51825	2.93745	11.8232	10.2371	11.3535	2.72311	11.1379	2.03216	1.35e-19	2.97e-18	yes	GRM5	metabotropic glutamate receptor 5 precursor	Environmental Information Processing;Human Diseases;Human Diseases;Environmental Information Processing;Environmental Information Processing;Organismal Systems;Organismal Systems;Cellular Processes;Organismal Systems	Signaling molecules and interaction;Neurodegenerative disease;Neurodegenerative disease;Signal transduction;Signal transduction;Nervous system;Nervous system;Cellular community - eukaryotes;Nervous system	ko04080//Neuroactive ligand-receptor interaction;ko05010//Alzheimer disease;ko05016//Huntington disease;ko04020//Calcium signaling pathway;ko04072//Phospholipase D signaling pathway;ko04723//Retrograde endocannabinoid signaling;ko04724//Glutamatergic synapse;ko04540//Gap junction;ko04720//Long-term potentiation	K04604;K04604;K04604;K04604;K04604;K04604;K04604;K04604;K04604	GO:0016021//integral component of membrane	GO:0004930//G-protein coupled receptor activity	GO:0007186//G-protein coupled receptor signaling pathway;GO:0031047//gene silencing by RNA
ncbi_373933	1	0	0	3	9	4	0.046	0	0	0.044	0.193	0.106	0.0153333	0.114333	2.8985	0.0140118	0.0441388	MergePeak_14175	10	3	13	207	199	258	0.222698	0.084256	0.386268	6.45157	6.97704	8.43752	0.231074	7.28871	4.97924	1.19e-48	2.77e-46	yes	GRM5	metabotropic glutamate receptor 5 precursor	Environmental Information Processing;Human Diseases;Human Diseases;Environmental Information Processing;Environmental Information Processing;Organismal Systems;Organismal Systems;Cellular Processes;Organismal Systems	Signaling molecules and interaction;Neurodegenerative disease;Neurodegenerative disease;Signal transduction;Signal transduction;Nervous system;Nervous system;Cellular community - eukaryotes;Nervous system	ko04080//Neuroactive ligand-receptor interaction;ko05010//Alzheimer disease;ko05016//Huntington disease;ko04020//Calcium signaling pathway;ko04072//Phospholipase D signaling pathway;ko04723//Retrograde endocannabinoid signaling;ko04724//Glutamatergic synapse;ko04540//Gap junction;ko04720//Long-term potentiation	K04604;K04604;K04604;K04604;K04604;K04604;K04604;K04604;K04604	GO:0016021//integral component of membrane	GO:0004930//G-protein coupled receptor activity	GO:0007186//G-protein coupled receptor signaling pathway;GO:0031047//gene silencing by RNA
ncbi_373949	5	7	1	24	23	36	0.205	0.211	0.045	1.058	0.802	1.161	0.153667	1.007	2.71219	2.54811e-05	0.000146395	MergePeak_83549	53	29	38	60	65	65	3.12965	2.15962	2.99387	4.95849	6.04275	5.63652	2.76105	5.54592	1.00621	0.000658	0.00159	yes	B3GAT1	galactosylgalactosylxylosylprotein 3-beta-glucuronosyltransferase 1 isoform X4	Metabolism;Metabolism	Global and overview maps;Glycan biosynthesis and metabolism	ko01100//Metabolic pathways;ko00515//Mannose type O-glycan biosynthesis	K00735;K00735	GO:0016020//membrane	GO:0015018//galactosylgalactosylxylosylprotein 3-beta-glucuronosyltransferase activity	-
ncbi_373985	81	118	83	1055	1300	1314	3.098	3.126	3.214	38.251	40.364	37.672	3.146	38.7623	3.62306	3.04217e-60	2.90074e-58	MergePeak_36458	38	28	21	89	59	67	2.60729	2.42283	1.92244	8.5462	6.37321	6.75084	2.31752	7.22342	1.6401	8.94e-08	4.37e-07	yes	CHRDL1	chordin-like protein 1 precursor	-	-	-	-	-	GO:0005515//protein binding	-
ncbi_373996	200	260	212	752	847	958	56.72	51.99	63.001	203.044	195.787	204.69	57.237	201.174	1.81342	2.83165e-20	5.96513e-19	MergePeak_1953	248	136	150	347	279	395	6.33928	4.38417	5.11574	12.4135	11.2278	14.8273	5.27973	12.8229	1.28018	8.12e-15	1.04e-13	yes	CAV1	caveolin-1	Cellular Processes;Human Diseases;Cellular Processes;Human Diseases;Human Diseases;Human Diseases	Transport and catabolism;Cancer: overview;Cellular community - eukaryotes;Cardiovascular disease;Infectious disease: bacterial;Cardiovascular disease	ko04144//Endocytosis;ko05205//Proteoglycans in cancer;ko04510//Focal adhesion;ko05418//Fluid shear stress and atherosclerosis;ko05100//Bacterial invasion of epithelial cells;ko05416//Viral myocarditis	K06278;K06278;K06278;K06278;K06278;K06278	-	-	GO:0070836//caveola assembly
ncbi_374008	2	0	3	10	13	12	0.026	0	0.04	0.122	0.136	0.115	0.022	0.124333	2.49864	0.00309324	0.0117128	MergePeak_7359	36	39	34	94	78	70	1.58058	2.15943	1.99169	5.77591	5.39151	4.51326	1.91057	5.22689	1.45195	1.74e-07	8.12e-07	yes	EPHA6	ephrin type-A receptor 6 isoform X8	Organismal Systems	Development and regeneration	ko04360//Axon guidance	K05107	-	GO:0003993//acid phosphatase activity;GO:0004672//protein kinase activity;GO:0005515//protein binding;GO:0005524//ATP binding;GO:0046872//metal ion binding	GO:0006468//protein phosphorylation
ncbi_374008	2	0	3	10	13	12	0.026	0	0.04	0.122	0.136	0.115	0.022	0.124333	2.49864	0.00309324	0.0117128	MergePeak_7360	48	18	27	79	56	52	2.64975	1.25313	1.98864	6.10335	4.8669	4.21546	1.96384	5.06191	1.366	5.33e-05	0.00016	yes	EPHA6	ephrin type-A receptor 6 isoform X8	Organismal Systems	Development and regeneration	ko04360//Axon guidance	K05107	-	GO:0003993//acid phosphatase activity;GO:0004672//protein kinase activity;GO:0005515//protein binding;GO:0005524//ATP binding;GO:0046872//metal ion binding	GO:0006468//protein phosphorylation
ncbi_374008	2	0	3	10	13	12	0.026	0	0.04	0.122	0.136	0.115	0.022	0.124333	2.49864	0.00309324	0.0117128	MergePeak_7362	52	32	57	83	75	82	2.68677	2.08515	3.92945	6.00184	6.10085	6.22186	2.90046	6.10818	1.07446	9.65e-05	0.000275	yes	EPHA6	ephrin type-A receptor 6 isoform X8	Organismal Systems	Development and regeneration	ko04360//Axon guidance	K05107	-	GO:0003993//acid phosphatase activity;GO:0004672//protein kinase activity;GO:0005515//protein binding;GO:0005524//ATP binding;GO:0046872//metal ion binding	GO:0006468//protein phosphorylation
ncbi_374008	2	0	3	10	13	12	0.026	0	0.04	0.122	0.136	0.115	0.022	0.124333	2.49864	0.00309324	0.0117128	MergePeak_7363	13	21	8	46	39	38	0.567824	1.15678	0.466218	2.81194	2.68186	2.43743	0.730273	2.64374	1.85607	1.9e-05	6.21e-05	yes	EPHA6	ephrin type-A receptor 6 isoform X8	Organismal Systems	Development and regeneration	ko04360//Axon guidance	K05107	-	GO:0003993//acid phosphatase activity;GO:0004672//protein kinase activity;GO:0005515//protein binding;GO:0005524//ATP binding;GO:0046872//metal ion binding	GO:0006468//protein phosphorylation
ncbi_374008	2	0	3	10	13	12	0.026	0	0.04	0.122	0.136	0.115	0.022	0.124333	2.49864	0.00309324	0.0117128	MergePeak_7364	70	49	47	424	368	402	1.4792	1.30582	1.32512	12.5392	12.2427	12.4747	1.37004	12.4189	3.18024	9.87e-78	1.27e-74	yes	EPHA6	ephrin type-A receptor 6 isoform X8	Organismal Systems	Development and regeneration	ko04360//Axon guidance	K05107	-	GO:0003993//acid phosphatase activity;GO:0004672//protein kinase activity;GO:0005515//protein binding;GO:0005524//ATP binding;GO:0046872//metal ion binding	GO:0006468//protein phosphorylation
ncbi_374008	2	0	3	10	13	12	0.026	0	0.04	0.122	0.136	0.115	0.022	0.124333	2.49864	0.00309324	0.0117128	MergePeak_7365	47	32	30	115	97	100	1.36158	1.16911	1.15957	4.66253	4.42404	4.25426	1.23009	4.44694	1.85405	4.96e-13	5.1e-12	yes	EPHA6	ephrin type-A receptor 6 isoform X8	Organismal Systems	Development and regeneration	ko04360//Axon guidance	K05107	-	GO:0003993//acid phosphatase activity;GO:0004672//protein kinase activity;GO:0005515//protein binding;GO:0005524//ATP binding;GO:0046872//metal ion binding	GO:0006468//protein phosphorylation
ncbi_374008	2	0	3	10	13	12	0.026	0	0.04	0.122	0.136	0.115	0.022	0.124333	2.49864	0.00309324	0.0117128	MergePeak_7366	57	77	81	97	117	141	3.18811	5.43138	6.04467	7.59292	10.3026	11.5813	4.88806	9.82559	1.00728	7.25e-05	0.000212	yes	EPHA6	ephrin type-A receptor 6 isoform X8	Organismal Systems	Development and regeneration	ko04360//Axon guidance	K05107	-	GO:0003993//acid phosphatase activity;GO:0004672//protein kinase activity;GO:0005515//protein binding;GO:0005524//ATP binding;GO:0046872//metal ion binding	GO:0006468//protein phosphorylation
ncbi_374008	2	0	3	10	13	12	0.026	0	0.04	0.122	0.136	0.115	0.022	0.124333	2.49864	0.00309324	0.0117128	MergePeak_7367	17	8	11	50	45	55	0.793678	0.471026	0.685199	3.26696	3.30757	3.77082	0.649968	3.44845	2.40751	4.29e-09	2.57e-08	yes	EPHA6	ephrin type-A receptor 6 isoform X8	Organismal Systems	Development and regeneration	ko04360//Axon guidance	K05107	-	GO:0003993//acid phosphatase activity;GO:0004672//protein kinase activity;GO:0005515//protein binding;GO:0005524//ATP binding;GO:0046872//metal ion binding	GO:0006468//protein phosphorylation
ncbi_374008	2	0	3	10	13	12	0.026	0	0.04	0.122	0.136	0.115	0.022	0.124333	2.49864	0.00309324	0.0117128	MergePeak_7368	22	20	39	92	74	78	0.520002	0.596174	1.22992	3.04333	2.75369	2.70742	0.782031	2.83481	1.85796	5.14e-09	3.04e-08	yes	EPHA6	ephrin type-A receptor 6 isoform X8	Organismal Systems	Development and regeneration	ko04360//Axon guidance	K05107	-	GO:0003993//acid phosphatase activity;GO:0004672//protein kinase activity;GO:0005515//protein binding;GO:0005524//ATP binding;GO:0046872//metal ion binding	GO:0006468//protein phosphorylation
ncbi_374008	2	0	3	10	13	12	0.026	0	0.04	0.122	0.136	0.115	0.022	0.124333	2.49864	0.00309324	0.0117128	MergePeak_7369	57	89	69	227	219	216	1.57586	3.10307	2.54518	8.78305	9.53206	8.76947	2.40804	9.02819	1.90658	1.17e-19	2.59e-18	yes	EPHA6	ephrin type-A receptor 6 isoform X8	Organismal Systems	Development and regeneration	ko04360//Axon guidance	K05107	-	GO:0003993//acid phosphatase activity;GO:0004672//protein kinase activity;GO:0005515//protein binding;GO:0005524//ATP binding;GO:0046872//metal ion binding	GO:0006468//protein phosphorylation
ncbi_374008	2	0	3	10	13	12	0.026	0	0.04	0.122	0.136	0.115	0.022	0.124333	2.49864	0.00309324	0.0117128	MergePeak_7371	56	38	39	83	66	82	2.5308	2.16578	2.3516	5.24961	4.69587	5.44205	2.3494	5.12917	1.12644	2.36e-05	7.56e-05	yes	EPHA6	ephrin type-A receptor 6 isoform X8	Organismal Systems	Development and regeneration	ko04360//Axon guidance	K05107	-	GO:0003993//acid phosphatase activity;GO:0004672//protein kinase activity;GO:0005515//protein binding;GO:0005524//ATP binding;GO:0046872//metal ion binding	GO:0006468//protein phosphorylation
ncbi_374008	2	0	3	10	13	12	0.026	0	0.04	0.122	0.136	0.115	0.022	0.124333	2.49864	0.00309324	0.0117128	MergePeak_7374	66	79	65	131	95	148	2.2827	3.44582	2.99949	6.34096	5.17286	7.51702	2.90934	6.34361	1.12461	1.33e-06	5.32e-06	yes	EPHA6	ephrin type-A receptor 6 isoform X8	Organismal Systems	Development and regeneration	ko04360//Axon guidance	K05107	-	GO:0003993//acid phosphatase activity;GO:0004672//protein kinase activity;GO:0005515//protein binding;GO:0005524//ATP binding;GO:0046872//metal ion binding	GO:0006468//protein phosphorylation
ncbi_374049	9	4	3	29	29	37	0.639	0.2	0.223	1.961	1.673	1.98	0.354	1.87133	2.40225	8.02648e-06	4.978e-05	MergePeak_31104	51	46	31	156	109	144	2.1662	2.46403	1.75679	9.27324	7.28881	8.98193	2.12901	8.51466	1.99977	6.99e-17	1.14e-15	yes	TPD52L1	tumor protein D53 homolog isoform X2	-	-	-	-	GO:0005737//cytoplasm;GO:0005815//microtubule organizing center;GO:0009330//DNA topoisomerase complex (ATP-hydrolyzing)	GO:0003916//DNA topoisomerase activity;GO:0003918//DNA topoisomerase type II (ATP-hydrolyzing) activity;GO:0005524//ATP binding;GO:0008135//translation factor activity, RNA binding;GO:0051082//unfolded protein binding	GO:0006265//DNA topological change;GO:0006412//translation;GO:0007059//chromosome segregation;GO:0009401//phosphoenolpyruvate-dependent sugar phosphotransferase system;GO:0030261//chromosome condensation
ncbi_374080	930	1402	767	2380	2463	3049	44.397	46.383	36.773	108.761	97.134	109.269	42.5177	105.055	1.30501	1.256e-08	1.07785e-07	MergePeak_89655	39	32	38	86	77	87	1.62395	1.68042	2.11115	5.01169	5.04777	5.31992	1.80517	5.12646	1.50582	2.56e-08	1.37e-07	yes	TLE4	transducin-like enhancer protein 4 isoform X3	-	-	-	-	GO:0005737//cytoplasm	GO:0004802//transketolase activity;GO:0005515//protein binding;GO:0043565//sequence-specific DNA binding	GO:0006098//pentose-phosphate shunt;GO:0006355//regulation of transcription, DNA-templated
ncbi_374083	4	1	5	196	213	236	0.139	0.025	0.182	7.226	6.671	6.974	0.115333	6.957	5.91458	8.7632e-31	2.85198e-29	MergePeak_58080	84	77	49	156	171	141	3.95438	4.57141	3.07768	10.2778	12.6735	9.74757	3.86783	10.8996	1.49469	5.42e-12	4.87e-11	yes	DAB1	disabled homolog 1 isoform X9	Human Diseases	Neurodegenerative disease	ko05017//Spinocerebellar ataxia	K20054	-	-	-
ncbi_374083	4	1	5	196	213	236	0.139	0.025	0.182	7.226	6.671	6.974	0.115333	6.957	5.91458	8.7632e-31	2.85198e-29	MergePeak_58081	69	75	68	255	212	196	1.59314	2.18387	2.0948	8.23994	7.70624	6.64569	1.95727	7.53062	1.94392	1.1e-23	3.6e-22	yes	DAB1	disabled homolog 1 isoform X9	Human Diseases	Neurodegenerative disease	ko05017//Spinocerebellar ataxia	K20054	-	-	-
ncbi_374100	1155	1625	1517	4474	5005	5614	46.159	45.789	63.528	170.229	163.031	169.032	51.8253	167.431	1.69183	1.3348e-19	2.66389e-18	MergePeak_13151	32	21	32	85	59	69	1.22419	1.01316	1.63334	4.55088	3.55346	3.87637	1.29023	3.99357	1.63005	1.15e-07	5.5e-07	yes	FLT1	vascular endothelial growth factor receptor 1 precursor	Environmental Information Processing;Environmental Information Processing;Environmental Information Processing;Cellular Processes;Environmental Information Processing;Human Diseases;Environmental Information Processing;Human Diseases	Signal transduction;Signal transduction;Signal transduction;Cellular community - eukaryotes;Signal transduction;Cancer: overview;Signal transduction;Immune disease	ko04151//PI3K-Akt signaling pathway;ko04010//MAPK signaling pathway;ko04014//Ras signaling pathway;ko04510//Focal adhesion;ko04015//Rap1 signaling pathway;ko05202//Transcriptional misregulation in cancer;ko04066//HIF-1 signaling pathway;ko05323//Rheumatoid arthritis	K05096;K05096;K05096;K05096;K05096;K05096;K05096;K05096	-	GO:0004672//protein kinase activity;GO:0005524//ATP binding	GO:0006468//protein phosphorylation
ncbi_374100	1155	1625	1517	4474	5005	5614	46.159	45.789	63.528	170.229	163.031	169.032	51.8253	167.431	1.69183	1.3348e-19	2.66389e-18	MergePeak_13152	33	24	41	65	38	58	2.60122	2.3858	4.31197	7.17059	4.71572	6.71382	3.09967	6.20004	1.00016	0.00298	0.00623	yes	FLT1	vascular endothelial growth factor receptor 1 precursor	Environmental Information Processing;Environmental Information Processing;Environmental Information Processing;Cellular Processes;Environmental Information Processing;Human Diseases;Environmental Information Processing;Human Diseases	Signal transduction;Signal transduction;Signal transduction;Cellular community - eukaryotes;Signal transduction;Cancer: overview;Signal transduction;Immune disease	ko04151//PI3K-Akt signaling pathway;ko04010//MAPK signaling pathway;ko04014//Ras signaling pathway;ko04510//Focal adhesion;ko04015//Rap1 signaling pathway;ko05202//Transcriptional misregulation in cancer;ko04066//HIF-1 signaling pathway;ko05323//Rheumatoid arthritis	K05096;K05096;K05096;K05096;K05096;K05096;K05096;K05096	-	GO:0004672//protein kinase activity;GO:0005524//ATP binding	GO:0006468//protein phosphorylation
ncbi_374100	1155	1625	1517	4474	5005	5614	46.159	45.789	63.528	170.229	163.031	169.032	51.8253	167.431	1.69183	1.3348e-19	2.66389e-18	MergePeak_13154	18	11	27	82	71	62	1.00017	0.770823	2.00168	6.37667	6.211	5.05908	1.25756	5.88225	2.22574	2.35e-10	1.69e-09	yes	FLT1	vascular endothelial growth factor receptor 1 precursor	Environmental Information Processing;Environmental Information Processing;Environmental Information Processing;Cellular Processes;Environmental Information Processing;Human Diseases;Environmental Information Processing;Human Diseases	Signal transduction;Signal transduction;Signal transduction;Cellular community - eukaryotes;Signal transduction;Cancer: overview;Signal transduction;Immune disease	ko04151//PI3K-Akt signaling pathway;ko04010//MAPK signaling pathway;ko04014//Ras signaling pathway;ko04510//Focal adhesion;ko04015//Rap1 signaling pathway;ko05202//Transcriptional misregulation in cancer;ko04066//HIF-1 signaling pathway;ko05323//Rheumatoid arthritis	K05096;K05096;K05096;K05096;K05096;K05096;K05096;K05096	-	GO:0004672//protein kinase activity;GO:0005524//ATP binding	GO:0006468//protein phosphorylation
ncbi_374100	1155	1625	1517	4474	5005	5614	46.159	45.789	63.528	170.229	163.031	169.032	51.8253	167.431	1.69183	1.3348e-19	2.66389e-18	MergePeak_13155	70	50	57	148	115	128	2.29906	2.07101	2.49779	6.80287	5.94636	6.17362	2.28929	6.30762	1.4622	2.52e-11	2.07e-10	yes	FLT1	vascular endothelial growth factor receptor 1 precursor	Environmental Information Processing;Environmental Information Processing;Environmental Information Processing;Cellular Processes;Environmental Information Processing;Human Diseases;Environmental Information Processing;Human Diseases	Signal transduction;Signal transduction;Signal transduction;Cellular community - eukaryotes;Signal transduction;Cancer: overview;Signal transduction;Immune disease	ko04151//PI3K-Akt signaling pathway;ko04010//MAPK signaling pathway;ko04014//Ras signaling pathway;ko04510//Focal adhesion;ko04015//Rap1 signaling pathway;ko05202//Transcriptional misregulation in cancer;ko04066//HIF-1 signaling pathway;ko05323//Rheumatoid arthritis	K05096;K05096;K05096;K05096;K05096;K05096;K05096;K05096	-	GO:0004672//protein kinase activity;GO:0005524//ATP binding	GO:0006468//protein phosphorylation
ncbi_374100	1155	1625	1517	4474	5005	5614	46.159	45.789	63.528	170.229	163.031	169.032	51.8253	167.431	1.69183	1.3348e-19	2.66389e-18	MergePeak_13156	341	223	272	457	368	538	10.8222	8.92536	11.5175	20.2981	18.3869	25.0738	10.4217	21.253	1.02808	8.43e-13	8.43e-12	yes	FLT1	vascular endothelial growth factor receptor 1 precursor	Environmental Information Processing;Environmental Information Processing;Environmental Information Processing;Cellular Processes;Environmental Information Processing;Human Diseases;Environmental Information Processing;Human Diseases	Signal transduction;Signal transduction;Signal transduction;Cellular community - eukaryotes;Signal transduction;Cancer: overview;Signal transduction;Immune disease	ko04151//PI3K-Akt signaling pathway;ko04010//MAPK signaling pathway;ko04014//Ras signaling pathway;ko04510//Focal adhesion;ko04015//Rap1 signaling pathway;ko05202//Transcriptional misregulation in cancer;ko04066//HIF-1 signaling pathway;ko05323//Rheumatoid arthritis	K05096;K05096;K05096;K05096;K05096;K05096;K05096;K05096	-	GO:0004672//protein kinase activity;GO:0005524//ATP binding	GO:0006468//protein phosphorylation
ncbi_374105	284	419	293	4305	5065	5139	6.723	7.161	7.245	101.722	102.886	96.28	7.043	100.296	3.83193	8.50992e-76	1.309e-73	MergePeak_72784	33	41	27	145	127	168	1.69474	2.65541	1.85004	10.4216	10.2682	12.67	2.06673	11.1199	2.42772	1.75e-22	5.11e-21	yes	RIMBP2	RIMS-binding protein 2 isoform X9	-	-	-	-	-	GO:0005515//protein binding;GO:0005524//ATP binding	GO:0007059//chromosome segregation;GO:0030261//chromosome condensation
ncbi_374105	284	419	293	4305	5065	5139	6.723	7.161	7.245	101.722	102.886	96.28	7.043	100.296	3.83193	8.50992e-76	1.309e-73	MergePeak_72787	89	57	35	85	122	97	3.97972	3.21438	2.08814	5.31936	8.58862	6.3696	3.09408	6.7592	1.12734	4.41e-05	0.000134	yes	RIMBP2	RIMS-binding protein 2 isoform X9	-	-	-	-	-	GO:0005515//protein binding;GO:0005524//ATP binding	GO:0007059//chromosome segregation;GO:0030261//chromosome condensation
ncbi_374105	284	419	293	4305	5065	5139	6.723	7.161	7.245	101.722	102.886	96.28	7.043	100.296	3.83193	8.50992e-76	1.309e-73	MergePeak_72788	47	28	11	144	84	135	1.59624	1.19928	0.498451	6.8445	4.4914	6.73307	1.09799	6.02299	2.45561	7.47e-15	9.63e-14	yes	RIMBP2	RIMS-binding protein 2 isoform X9	-	-	-	-	-	GO:0005515//protein binding;GO:0005524//ATP binding	GO:0007059//chromosome segregation;GO:0030261//chromosome condensation
ncbi_374105	284	419	293	4305	5065	5139	6.723	7.161	7.245	101.722	102.886	96.28	7.043	100.296	3.83193	8.50992e-76	1.309e-73	MergePeak_72789	29	29	28	75	69	72	1.30019	1.63971	1.67493	4.70597	4.87035	4.74046	1.53828	4.77226	1.63335	3.08e-08	1.62e-07	yes	RIMBP2	RIMS-binding protein 2 isoform X9	-	-	-	-	-	GO:0005515//protein binding;GO:0005524//ATP binding	GO:0007059//chromosome segregation;GO:0030261//chromosome condensation
ncbi_374116	1277	1766	1405	3539	4285	4143	30.01	29.986	35.142	82.137	83.566	76.984	31.7127	80.8957	1.351	3.97484e-13	5.10314e-12	MergePeak_59180	53	43	47	131	128	124	1.07185	1.0967	1.26819	3.70772	4.07539	3.68263	1.14558	3.82191	1.73822	2.86e-14	3.45e-13	yes	PER2	period circadian protein homolog 2 isoform X4	Human Diseases;Organismal Systems;Human Diseases;Organismal Systems;Organismal Systems	Cancer: overview;Environmental adaptation;Cancer: specific types;Environmental adaptation;Environmental adaptation	ko05202//Transcriptional misregulation in cancer;ko04713//Circadian entrainment;ko05221//Acute myeloid leukemia;ko04710//Circadian rhythm;ko04711//Circadian rhythm - fly	K02633;K02633;K02633;K02633;K02633	-	GO:0004871//signal transducer activity;GO:0005515//protein binding	GO:0006355//regulation of transcription, DNA-templated;GO:0007165//signal transduction
ncbi_374120	985	1575	1072	3643	4243	4357	26.747	30.395	31.601	98.75	100.74	95.234	29.581	98.2413	1.73166	6.102e-16	9.71613e-15	MergePeak_5820	29	15	31	75	51	81	1.48034	0.96564	2.11132	5.358	4.0986	6.07193	1.5191	5.17618	1.76867	1.29e-07	6.13e-07	yes	PPARA	peroxisome proliferator-activated receptor alpha isoform X2	Environmental Information Processing;Human Diseases;Human Diseases;Human Diseases;Organismal Systems;Organismal Systems;Organismal Systems	Signal transduction;Infectious disease: viral;Endocrine and metabolic disease;Endocrine and metabolic disease;Endocrine system;Endocrine system;Endocrine system	ko04024//cAMP signaling pathway;ko05160//Hepatitis C;ko04932//Non-alcoholic fatty liver disease;ko04931//Insulin resistance;ko04922//Glucagon signaling pathway;ko03320//PPAR signaling pathway;ko04920//Adipocytokine signaling pathway	K07294;K07294;K07294;K07294;K07294;K07294;K07294	-	GO:0003700//transcription factor activity, sequence-specific DNA binding;GO:0008270//zinc ion binding;GO:0016853//isomerase activity;GO:0043565//sequence-specific DNA binding	GO:0006355//regulation of transcription, DNA-templated;GO:0006725//cellular aromatic compound metabolic process
ncbi_374120	985	1575	1072	3643	4243	4357	26.747	30.395	31.601	98.75	100.74	95.234	29.581	98.2413	1.73166	6.102e-16	9.71613e-15	MergePeak_5822	5	6	9	63	34	79	0.275119	0.416354	0.660728	4.85143	2.94531	6.38346	0.450734	4.72673	3.3905	1.19e-12	1.17e-11	yes	PPARA	peroxisome proliferator-activated receptor alpha isoform X2	Environmental Information Processing;Human Diseases;Human Diseases;Human Diseases;Organismal Systems;Organismal Systems;Organismal Systems	Signal transduction;Infectious disease: viral;Endocrine and metabolic disease;Endocrine and metabolic disease;Endocrine system;Endocrine system;Endocrine system	ko04024//cAMP signaling pathway;ko05160//Hepatitis C;ko04932//Non-alcoholic fatty liver disease;ko04931//Insulin resistance;ko04922//Glucagon signaling pathway;ko03320//PPAR signaling pathway;ko04920//Adipocytokine signaling pathway	K07294;K07294;K07294;K07294;K07294;K07294;K07294	-	GO:0003700//transcription factor activity, sequence-specific DNA binding;GO:0008270//zinc ion binding;GO:0016853//isomerase activity;GO:0043565//sequence-specific DNA binding	GO:0006355//regulation of transcription, DNA-templated;GO:0006725//cellular aromatic compound metabolic process
ncbi_374120	985	1575	1072	3643	4243	4357	26.747	30.395	31.601	98.75	100.74	95.234	29.581	98.2413	1.73166	6.102e-16	9.71613e-15	MergePeak_5823	18	1	19	67	63	68	0.774244	0.054246	1.09041	4.03328	4.26626	4.29529	0.639632	4.19828	2.71448	0.00149	0.00333	yes	PPARA	peroxisome proliferator-activated receptor alpha isoform X2	Environmental Information Processing;Human Diseases;Human Diseases;Human Diseases;Organismal Systems;Organismal Systems;Organismal Systems	Signal transduction;Infectious disease: viral;Endocrine and metabolic disease;Endocrine and metabolic disease;Endocrine system;Endocrine system;Endocrine system	ko04024//cAMP signaling pathway;ko05160//Hepatitis C;ko04932//Non-alcoholic fatty liver disease;ko04931//Insulin resistance;ko04922//Glucagon signaling pathway;ko03320//PPAR signaling pathway;ko04920//Adipocytokine signaling pathway	K07294;K07294;K07294;K07294;K07294;K07294;K07294	-	GO:0003700//transcription factor activity, sequence-specific DNA binding;GO:0008270//zinc ion binding;GO:0016853//isomerase activity;GO:0043565//sequence-specific DNA binding	GO:0006355//regulation of transcription, DNA-templated;GO:0006725//cellular aromatic compound metabolic process
ncbi_374136	732	1055	760	5493	6848	6972	77.312	78.582	82.092	516.705	559.314	518.87	79.3287	531.63	2.74451	1.49054e-44	8.40945e-43	MergePeak_10508	69	46	44	166	101	170	2.44638	2.0568	2.0814	8.23683	5.63763	8.85118	2.19486	7.57521	1.78716	6.82e-14	7.81e-13	yes	IL1RL1	interleukin-1 receptor-like 1 isoform X1	Environmental Information Processing	Signaling molecules and interaction	ko04060//Cytokine-cytokine receptor interaction	K05171	-	GO:0005515//protein binding	GO:0007165//signal transduction
ncbi_374136	732	1055	760	5493	6848	6972	77.312	78.582	82.092	516.705	559.314	518.87	79.3287	531.63	2.74451	1.49054e-44	8.40945e-43	MergePeak_10510	118	113	81	318	245	311	2.33893	2.82471	2.14215	8.82147	7.64545	9.05262	2.43526	8.50651	1.80449	5.68e-27	2.48e-25	yes	IL1RL1	interleukin-1 receptor-like 1 isoform X1	Environmental Information Processing	Signaling molecules and interaction	ko04060//Cytokine-cytokine receptor interaction	K05171	-	GO:0005515//protein binding	GO:0007165//signal transduction
ncbi_374136	732	1055	760	5493	6848	6972	77.312	78.582	82.092	516.705	559.314	518.87	79.3287	531.63	2.74451	1.49054e-44	8.40945e-43	MergePeak_10512	252	185	159	501	289	405	5.27903	4.88748	4.44405	14.6882	9.5313	12.4591	4.87019	12.2262	1.32793	1.41e-16	2.23e-15	yes	IL1RL1	interleukin-1 receptor-like 1 isoform X1	Environmental Information Processing	Signaling molecules and interaction	ko04060//Cytokine-cytokine receptor interaction	K05171	-	GO:0005515//protein binding	GO:0007165//signal transduction
ncbi_374136	732	1055	760	5493	6848	6972	77.312	78.582	82.092	516.705	559.314	518.87	79.3287	531.63	2.74451	1.49054e-44	8.40945e-43	MergePeak_10513	250	222	208	480	385	477	7.70334	8.62685	8.55128	20.6994	18.6767	21.5842	8.29382	20.3201	1.2928	5.63e-24	1.9e-22	yes	IL1RL1	interleukin-1 receptor-like 1 isoform X1	Environmental Information Processing	Signaling molecules and interaction	ko04060//Cytokine-cytokine receptor interaction	K05171	-	GO:0005515//protein binding	GO:0007165//signal transduction
ncbi_374136	732	1055	760	5493	6848	6972	77.312	78.582	82.092	516.705	559.314	518.87	79.3287	531.63	2.74451	1.49054e-44	8.40945e-43	MergePeak_10514	119	125	104	253	219	247	3.96215	5.24873	4.62004	11.7892	11.4797	12.077	4.61031	11.7819	1.35364	7.47e-16	1.09e-14	yes	IL1RL1	interleukin-1 receptor-like 1 isoform X1	Environmental Information Processing	Signaling molecules and interaction	ko04060//Cytokine-cytokine receptor interaction	K05171	-	GO:0005515//protein binding	GO:0007165//signal transduction
ncbi_374148	1	0	0	13	12	13	0.104	0	0	1.288	1.018	1.02	0.0346667	1.10867	4.99913	0.000168183	0.000836298	MergePeak_76853	130	86	113	204	166	211	4.81038	4.01324	5.57884	10.5644	9.67042	11.4656	4.80082	10.5668	1.13819	5.81e-10	3.95e-09	yes	SOX9	transcription factor SOX-9	Environmental Information Processing	Signal transduction	ko04024//cAMP signaling pathway	K18435	-	GO:0004807//triose-phosphate isomerase activity	GO:0006096//glycolytic process
ncbi_374208	464	736	471	1940	2059	2384	14.664	16.401	15.598	58.374	53.04	56.765	15.5543	56.0597	1.84965	5.45916e-18	9.8792e-17	MergePeak_67359	46	13	17	55	35	76	2.7163	0.968107	1.33936	4.54528	3.25379	6.5904	1.67459	4.79649	1.51817	0.000198	0.000531	yes	PTPRG	receptor-type tyrosine-protein phosphatase gamma precursor	-	-	-	-	-	GO:0004721//phosphoprotein phosphatase activity;GO:0004725//protein tyrosine phosphatase activity;GO:0005515//protein binding	GO:0006470//protein dephosphorylation
ncbi_374208	464	736	471	1940	2059	2384	14.664	16.401	15.598	58.374	53.04	56.765	15.5543	56.0597	1.84965	5.45916e-18	9.8792e-17	MergePeak_67365	53	30	11	57	66	58	3.40231	2.42873	0.942148	5.12095	6.67026	5.46769	2.25773	5.75297	1.34943	0.000308	0.000796	yes	PTPRG	receptor-type tyrosine-protein phosphatase gamma precursor	-	-	-	-	-	GO:0004721//phosphoprotein phosphatase activity;GO:0004725//protein tyrosine phosphatase activity;GO:0005515//protein binding	GO:0006470//protein dephosphorylation
ncbi_374208	464	736	471	1940	2059	2384	14.664	16.401	15.598	58.374	53.04	56.765	15.5543	56.0597	1.84965	5.45916e-18	9.8792e-17	MergePeak_67368	266	116	126	335	196	299	8.04999	4.42723	5.0876	14.1885	9.33837	13.2881	5.85494	12.2717	1.0676	0.000776	0.00184	yes	PTPRG	receptor-type tyrosine-protein phosphatase gamma precursor	-	-	-	-	-	GO:0004721//phosphoprotein phosphatase activity;GO:0004725//protein tyrosine phosphatase activity;GO:0005515//protein binding	GO:0006470//protein dephosphorylation
ncbi_374208	464	736	471	1940	2059	2384	14.664	16.401	15.598	58.374	53.04	56.765	15.5543	56.0597	1.84965	5.45916e-18	9.8792e-17	MergePeak_67376	37	30	25	93	80	105	1.59555	1.63151	1.4384	5.61268	5.43126	6.64931	1.55515	5.89775	1.92311	3.03e-12	2.82e-11	yes	PTPRG	receptor-type tyrosine-protein phosphatase gamma precursor	-	-	-	-	-	GO:0004721//phosphoprotein phosphatase activity;GO:0004725//protein tyrosine phosphatase activity;GO:0005515//protein binding	GO:0006470//protein dephosphorylation
ncbi_374208	464	736	471	1940	2059	2384	14.664	16.401	15.598	58.374	53.04	56.765	15.5543	56.0597	1.84965	5.45916e-18	9.8792e-17	MergePeak_67379	42	20	61	59	66	87	2.46294	1.47909	4.77268	4.8421	6.09325	7.49206	2.9049	6.14247	1.08033	0.00179	0.00393	yes	PTPRG	receptor-type tyrosine-protein phosphatase gamma precursor	-	-	-	-	-	GO:0004721//phosphoprotein phosphatase activity;GO:0004725//protein tyrosine phosphatase activity;GO:0005515//protein binding	GO:0006470//protein dephosphorylation
ncbi_374208	464	736	471	1940	2059	2384	14.664	16.401	15.598	58.374	53.04	56.765	15.5543	56.0597	1.84965	5.45916e-18	9.8792e-17	MergePeak_67383	91	53	62	117	123	141	2.57464	1.89108	2.34043	4.63275	5.47875	5.85831	2.26872	5.32327	1.23043	3.66e-08	1.9e-07	yes	PTPRG	receptor-type tyrosine-protein phosphatase gamma precursor	-	-	-	-	-	GO:0004721//phosphoprotein phosphatase activity;GO:0004725//protein tyrosine phosphatase activity;GO:0005515//protein binding	GO:0006470//protein dephosphorylation
ncbi_374208	464	736	471	1940	2059	2384	14.664	16.401	15.598	58.374	53.04	56.765	15.5543	56.0597	1.84965	5.45916e-18	9.8792e-17	MergePeak_67384	43	35	30	146	128	167	1.57055	1.61217	1.46195	7.46302	7.36029	8.95733	1.54823	7.92688	2.35614	4.86e-23	1.5e-21	yes	PTPRG	receptor-type tyrosine-protein phosphatase gamma precursor	-	-	-	-	-	GO:0004721//phosphoprotein phosphatase activity;GO:0004725//protein tyrosine phosphatase activity;GO:0005515//protein binding	GO:0006470//protein dephosphorylation
ncbi_374208	464	736	471	1940	2059	2384	14.664	16.401	15.598	58.374	53.04	56.765	15.5543	56.0597	1.84965	5.45916e-18	9.8792e-17	MergePeak_67385	61	74	53	107	117	127	2.02704	3.10115	2.34983	4.97615	6.12095	6.19746	2.49267	5.76485	1.20959	2.51e-07	1.14e-06	yes	PTPRG	receptor-type tyrosine-protein phosphatase gamma precursor	-	-	-	-	-	GO:0004721//phosphoprotein phosphatase activity;GO:0004725//protein tyrosine phosphatase activity;GO:0005515//protein binding	GO:0006470//protein dephosphorylation
ncbi_374208	464	736	471	1940	2059	2384	14.664	16.401	15.598	58.374	53.04	56.765	15.5543	56.0597	1.84965	5.45916e-18	9.8792e-17	MergePeak_67389	187	130	100	403	223	329	3.37503	2.95896	2.40805	10.1793	6.33639	8.71988	2.91401	8.41187	1.52942	2.09e-16	3.24e-15	yes	PTPRG	receptor-type tyrosine-protein phosphatase gamma precursor	-	-	-	-	-	GO:0004721//phosphoprotein phosphatase activity;GO:0004725//protein tyrosine phosphatase activity;GO:0005515//protein binding	GO:0006470//protein dephosphorylation
ncbi_378789	91	127	68	797	859	855	5.372	5.286	4.207	44.795	41.333	38.027	4.955	41.385	3.06215	3.97356e-39	1.84584e-37	MergePeak_11286	105	51	44	150	136	168	3.51674	2.15418	1.96622	7.03106	7.17119	8.26302	2.54571	7.48842	1.55659	4.32e-11	3.44e-10	yes	Slc15a1	solute carrier family 15 member 1 isoform X1	Organismal Systems	Digestive system	ko04974//Protein digestion and absorption	K14206	GO:0016020//membrane	GO:0015333//peptide:proton symporter activity;GO:0022857//transmembrane transporter activity	GO:0015833//peptide transport;GO:0055085//transmembrane transport
ncbi_378789	91	127	68	797	859	855	5.372	5.286	4.207	44.795	41.333	38.027	4.955	41.385	3.06215	3.97356e-39	1.84584e-37	MergePeak_11287	95	56	67	289	262	280	2.3	1.70983	2.16425	9.79219	9.98634	9.95497	2.05802	9.91116	2.26779	2.15e-37	2.15e-35	yes	Slc15a1	solute carrier family 15 member 1 isoform X1	Organismal Systems	Digestive system	ko04974//Protein digestion and absorption	K14206	GO:0016020//membrane	GO:0015333//peptide:proton symporter activity;GO:0022857//transmembrane transporter activity	GO:0015833//peptide transport;GO:0055085//transmembrane transport
ncbi_378789	91	127	68	797	859	855	5.372	5.286	4.207	44.795	41.333	38.027	4.955	41.385	3.06215	3.97356e-39	1.84584e-37	MergePeak_11288	32	17	18	102	92	131	1.59975	1.07179	1.20061	7.13642	7.24087	9.61726	1.29072	7.99819	2.6315	7.56e-19	1.53e-17	yes	Slc15a1	solute carrier family 15 member 1 isoform X1	Organismal Systems	Digestive system	ko04974//Protein digestion and absorption	K14206	GO:0016020//membrane	GO:0015333//peptide:proton symporter activity;GO:0022857//transmembrane transporter activity	GO:0015833//peptide transport;GO:0055085//transmembrane transport
ncbi_378789	91	127	68	797	859	855	5.372	5.286	4.207	44.795	41.333	38.027	4.955	41.385	3.06215	3.97356e-39	1.84584e-37	MergePeak_11290	127	101	85	219	210	224	4.46538	4.47854	3.98752	10.7765	11.6245	11.5659	4.31048	11.3223	1.39325	4.5e-16	6.74e-15	yes	Slc15a1	solute carrier family 15 member 1 isoform X1	Organismal Systems	Digestive system	ko04974//Protein digestion and absorption	K14206	GO:0016020//membrane	GO:0015333//peptide:proton symporter activity;GO:0022857//transmembrane transporter activity	GO:0015833//peptide transport;GO:0055085//transmembrane transport
ncbi_378901	0	2	2	8	15	6	0	0.11	0.599	0.594	0.953	0.352	0.236333	0.633	1.42138	0.00714974	0.0245321	MergePeak_55766	67	41	55	102	87	84	2.4792	1.91329	2.71536	5.2822	5.06823	4.56451	2.36928	4.97165	1.06927	1.77e-05	5.81e-05	yes	RGS4	regulator of G-protein signaling 4 isoform X4	-	-	-	-	-	-	-
ncbi_378901	0	2	2	8	15	6	0	0.11	0.599	0.594	0.953	0.352	0.236333	0.633	1.42138	0.00714974	0.0245321	MergePeak_55767	9	33	24	163	81	156	0.248819	1.15058	0.885281	6.30677	3.52556	6.3335	0.761559	5.38861	2.82288	5.48e-06	1.97e-05	yes	RGS4	regulator of G-protein signaling 4 isoform X4	-	-	-	-	-	-	-
ncbi_378901	0	2	2	8	15	6	0	0.11	0.599	0.594	0.953	0.352	0.236333	0.633	1.42138	0.00714974	0.0245321	MergePeak_55770	237	153	134	404	320	397	6.28564	5.11744	4.7417	14.9955	13.3614	15.4621	5.38159	14.6063	1.44049	3.27e-22	9.32e-21	yes	RGS4	regulator of G-protein signaling 4 isoform X4	-	-	-	-	-	-	-
ncbi_378901	0	2	2	8	15	6	0	0.11	0.599	0.594	0.953	0.352	0.236333	0.633	1.42138	0.00714974	0.0245321	MergePeak_55771	23	16	26	155	110	128	1.3629	1.19568	2.0556	12.8542	10.2619	11.1384	1.53806	11.4182	2.89215	4.76e-25	1.76e-23	yes	RGS4	regulator of G-protein signaling 4 isoform X4	-	-	-	-	-	-	-
ncbi_378903	128	197	152	488	629	581	11.411	13.574	16.138	47.422	52.864	47.742	13.7077	49.3427	1.84785	1.79267e-15	2.76533e-14	MergePeak_16223	118	103	79	163	150	207	6.43018	7.07846	5.74377	12.431	12.8687	16.5649	6.41747	13.9549	1.12069	9.26e-09	5.28e-08	yes	CREM	cAMP-responsive element modulator isoform X6	Organismal Systems	Circulatory system	ko04261//Adrenergic signaling in cardiomyocytes	K09052	-	GO:0003677//DNA binding;GO:0003700//transcription factor activity, sequence-specific DNA binding;GO:0005515//protein binding	GO:0006355//regulation of transcription, DNA-templated
ncbi_378908	146	200	242	364	399	442	8.458	7.164	12.34	21.081	16.278	19.808	9.32067	19.0557	1.03172	1.15829e-05	7.00517e-05	MergePeak_25438	51	31	50	100	95	132	3.03268	2.32476	3.96694	8.32214	8.89368	11.5268	3.10813	9.58088	1.62411	5.86e-10	3.98e-09	yes	SLA	Src like adaptor%2C transcript variant X4	-	-	-	-	-	GO:0005515//protein binding	-
ncbi_378908	146	200	242	364	399	442	8.458	7.164	12.34	21.081	16.278	19.808	9.32067	19.0557	1.03172	1.15829e-05	7.00517e-05	MergePeak_25439	490	346	295	704	438	676	5.90626	5.2596	4.74425	11.8759	8.31174	11.9658	5.30337	10.7178	1.01503	5.39e-13	5.51e-12	yes	SLA	Src like adaptor%2C transcript variant X4	-	-	-	-	-	GO:0005515//protein binding	-
ncbi_378913	55961	79173	53203	134796	146894	160972	1032.49	1031.54	1028.28	2369.45	2212.03	2239.49	1030.77	2273.66	1.1413	1.71722e-09	1.61566e-08	MergePeak_66854	187	146	129	357	243	290	5.43594	5.35237	5.00324	14.5238	11.1209	12.3797	5.26385	12.6748	1.26777	6.08e-16	8.96e-15	yes	FLNB	filamin-B isoform X5	Environmental Information Processing;Human Diseases;Human Diseases;Cellular Processes	Signal transduction;Infectious disease: bacterial;Cancer: overview;Cellular community - eukaryotes	ko04010//MAPK signaling pathway;ko05132//Salmonella infection;ko05205//Proteoglycans in cancer;ko04510//Focal adhesion	K04437;K04437;K04437;K04437	-	GO:0005515//protein binding	-
ncbi_378913	55961	79173	53203	134796	146894	160972	1032.49	1031.54	1028.28	2369.45	2212.03	2239.49	1030.77	2273.66	1.1413	1.71722e-09	1.61566e-08	MergePeak_66856	177	103	103	357	266	268	5.61738	4.12247	4.36141	15.8565	13.2906	12.4903	4.70042	13.8791	1.56205	7.14e-20	1.62e-18	yes	FLNB	filamin-B isoform X5	Environmental Information Processing;Human Diseases;Human Diseases;Cellular Processes	Signal transduction;Infectious disease: bacterial;Cancer: overview;Cellular community - eukaryotes	ko04010//MAPK signaling pathway;ko05132//Salmonella infection;ko05205//Proteoglycans in cancer;ko04510//Focal adhesion	K04437;K04437;K04437;K04437	-	GO:0005515//protein binding	-
ncbi_378913	55961	79173	53203	134796	146894	160972	1032.49	1031.54	1028.28	2369.45	2212.03	2239.49	1030.77	2273.66	1.1413	1.71722e-09	1.61566e-08	MergePeak_66857	272	164	194	456	380	427	5.94031	4.51694	5.65289	13.9374	13.0655	13.6945	5.37005	13.5658	1.33697	1.69e-22	4.94e-21	yes	FLNB	filamin-B isoform X5	Environmental Information Processing;Human Diseases;Human Diseases;Cellular Processes	Signal transduction;Infectious disease: bacterial;Cancer: overview;Cellular community - eukaryotes	ko04010//MAPK signaling pathway;ko05132//Salmonella infection;ko05205//Proteoglycans in cancer;ko04510//Focal adhesion	K04437;K04437;K04437;K04437	-	GO:0005515//protein binding	-
ncbi_378913	55961	79173	53203	134796	146894	160972	1032.49	1031.54	1028.28	2369.45	2212.03	2239.49	1030.77	2273.66	1.1413	1.71722e-09	1.61566e-08	MergePeak_66858	124	61	63	155	99	173	5.77327	3.58171	3.91354	10.0997	7.25666	11.8284	4.42284	9.72825	1.13721	2.55e-06	9.74e-06	yes	FLNB	filamin-B isoform X5	Environmental Information Processing;Human Diseases;Human Diseases;Cellular Processes	Signal transduction;Infectious disease: bacterial;Cancer: overview;Cellular community - eukaryotes	ko04010//MAPK signaling pathway;ko05132//Salmonella infection;ko05205//Proteoglycans in cancer;ko04510//Focal adhesion	K04437;K04437;K04437;K04437	-	GO:0005515//protein binding	-
ncbi_395090	57	83	71	148	190	223	2.83	3.067	3.746	7.593	6.839	8.53	3.21433	7.654	1.25169	2.23731e-07	1.67952e-06	MergePeak_81433	203	123	153	343	303	418	7.33542	5.60524	7.37648	17.3461	17.2374	22.1811	6.77238	18.9215	1.48229	2.69e-20	6.38e-19	yes	Tnfrsf8	tumor necrosis factor receptor superfamily member 8 precursor	Environmental Information Processing	Signaling molecules and interaction	ko04060//Cytokine-cytokine receptor interaction	K05145	-	GO:0005515//protein binding	-
ncbi_395098	11	14	6	180	193	226	0.724	0.65	0.414	11.283	10.357	11.211	0.596	10.9503	4.19952	1.28091e-31	4.30624e-30	MergePeak_74751	383	208	191	559	407	519	5.77476	3.95511	3.84236	11.7957	9.6612	11.4916	4.52408	10.9829	1.27956	9.39e-17	1.51e-15	yes	BRINP1	BMP/retinoic acid-inducible neural-specific protein 1 precursor	-	-	-	-	-	-	GO:0045666//positive regulation of neuron differentiation;GO:0045930//negative regulation of mitotic cell cycle
ncbi_395098	11	14	6	180	193	226	0.724	0.65	0.414	11.283	10.357	11.211	0.596	10.9503	4.19952	1.28091e-31	4.30624e-30	MergePeak_74753	63	29	43	111	88	101	3.86842	2.24569	3.52282	9.5388	8.507	9.10735	3.21231	9.05105	1.49447	1.18e-08	6.61e-08	yes	BRINP1	BMP/retinoic acid-inducible neural-specific protein 1 precursor	-	-	-	-	-	-	GO:0045666//positive regulation of neuron differentiation;GO:0045930//negative regulation of mitotic cell cycle
ncbi_395101	630	946	524	1214	1301	1515	12.799	13.337	10.498	25.433	23.832	24.931	12.2113	24.732	1.01816	6.61883e-05	0.000354767	MergePeak_39993	77	73	44	120	109	168	2.41657	2.88929	1.84242	5.27069	5.38562	7.74275	2.38276	6.13302	1.36396	1.54e-08	8.51e-08	yes	UNC5C	unc-5 netrin receptor C%2C transcript variant X1	-	-	-	-	-	GO:0005515//protein binding	GO:0007165//signal transduction
ncbi_395101	630	946	524	1214	1301	1515	12.799	13.337	10.498	25.433	23.832	24.931	12.2113	24.732	1.01816	6.61883e-05	0.000354767	MergePeak_39995	12	9	20	69	51	65	0.785205	0.742685	1.74607	6.31872	5.2538	6.24588	1.09132	5.93947	2.44426	1.69e-10	1.24e-09	yes	UNC5C	unc-5 netrin receptor C%2C transcript variant X1	-	-	-	-	-	GO:0005515//protein binding	GO:0007165//signal transduction
ncbi_395101	630	946	524	1214	1301	1515	12.799	13.337	10.498	25.433	23.832	24.931	12.2113	24.732	1.01816	6.61883e-05	0.000354767	MergePeak_40001	88	56	52	139	83	128	4.31031	3.45919	3.39827	9.52837	6.40037	9.20691	3.72259	8.37855	1.17039	1.04e-06	4.26e-06	yes	UNC5C	unc-5 netrin receptor C%2C transcript variant X1	-	-	-	-	-	GO:0005515//protein binding	GO:0007165//signal transduction
ncbi_395101	630	946	524	1214	1301	1515	12.799	13.337	10.498	25.433	23.832	24.931	12.2113	24.732	1.01816	6.61883e-05	0.000354767	MergePeak_40005	58	31	32	79	49	110	3.28745	2.21591	2.41997	6.26666	4.37248	9.15591	2.64111	6.59835	1.32096	2.78e-05	8.78e-05	yes	UNC5C	unc-5 netrin receptor C%2C transcript variant X1	-	-	-	-	-	GO:0005515//protein binding	GO:0007165//signal transduction
ncbi_395101	630	946	524	1214	1301	1515	12.799	13.337	10.498	25.433	23.832	24.931	12.2113	24.732	1.01816	6.61883e-05	0.000354767	MergePeak_40010	94	49	38	135	110	137	4.78394	3.14495	2.5803	9.61545	8.81356	10.239	3.50306	9.55599	1.44779	4.55e-09	2.72e-08	yes	UNC5C	unc-5 netrin receptor C%2C transcript variant X1	-	-	-	-	-	GO:0005515//protein binding	GO:0007165//signal transduction
ncbi_395101	630	946	524	1214	1301	1515	12.799	13.337	10.498	25.433	23.832	24.931	12.2113	24.732	1.01816	6.61883e-05	0.000354767	MergePeak_40011	137	78	74	265	162	222	3.30739	2.37476	2.38355	8.95341	6.15717	7.87038	2.68857	7.66032	1.51057	7.72e-14	8.77e-13	yes	UNC5C	unc-5 netrin receptor C%2C transcript variant X1	-	-	-	-	-	GO:0005515//protein binding	GO:0007165//signal transduction
ncbi_395101	630	946	524	1214	1301	1515	12.799	13.337	10.498	25.433	23.832	24.931	12.2113	24.732	1.01816	6.61883e-05	0.000354767	MergePeak_40012	50	53	50	117	80	109	1.75802	2.35012	2.3456	5.7573	4.42839	5.62807	2.15125	5.27125	1.29297	1.65e-07	7.74e-07	yes	UNC5C	unc-5 netrin receptor C%2C transcript variant X1	-	-	-	-	-	GO:0005515//protein binding	GO:0007165//signal transduction
ncbi_395101	630	946	524	1214	1301	1515	12.799	13.337	10.498	25.433	23.832	24.931	12.2113	24.732	1.01816	6.61883e-05	0.000354767	MergePeak_40013	40	21	23	60	59	92	1.92038	1.27147	1.47327	4.03141	4.45944	6.48624	1.55504	4.99236	1.68277	2.45e-07	1.11e-06	yes	UNC5C	unc-5 netrin receptor C%2C transcript variant X1	-	-	-	-	-	GO:0005515//protein binding	GO:0007165//signal transduction
ncbi_395101	630	946	524	1214	1301	1515	12.799	13.337	10.498	25.433	23.832	24.931	12.2113	24.732	1.01816	6.61883e-05	0.000354767	MergePeak_40014	41	39	23	59	65	84	2.65207	3.18145	1.98498	5.3411	6.61935	7.97917	2.60617	6.64654	1.35067	1.07e-05	3.66e-05	yes	UNC5C	unc-5 netrin receptor C%2C transcript variant X1	-	-	-	-	-	GO:0005515//protein binding	GO:0007165//signal transduction
ncbi_395102	119	155	101	246	274	345	9.147	8.401	8.135	18.003	17.167	19.98	8.561	18.3833	1.10255	1.44208e-06	9.85049e-06	MergePeak_28886	488	364	301	709	514	664	12.2705	11.5426	10.098	24.9498	20.3473	24.5182	11.3037	23.2717	1.04178	3.4e-18	6.43e-17	yes	Polh	DNA polymerase eta	Human Diseases;Genetic Information Processing	Drug resistance: antineoplastic;Replication and repair	ko01524//Platinum drug resistance;ko03460//Fanconi anemia pathway	K03509;K03509	-	GO:0003684//damaged DNA binding	GO:0006281//DNA repair
ncbi_395105	37	40	31	188	200	231	3.194	2.394	2.738	15.88	11.753	13.358	2.77533	13.6637	2.29961	4.3617e-20	9.05956e-19	MergePeak_15447	56	95	46	392	307	271	1.04752	2.24108	1.14805	10.2621	9.04093	7.44425	1.47888	8.91577	2.59185	7.25e-13	7.3e-12	yes	crhr2	corticotropin releasing hormone receptor 2%2C transcript variant X4	Environmental Information Processing;Human Diseases	Signaling molecules and interaction;Endocrine and metabolic disease	ko04080//Neuroactive ligand-receptor interaction;ko04934//Cushing syndrome	K04579;K04579	GO:0016020//membrane;GO:0016021//integral component of membrane	GO:0004930//G-protein coupled receptor activity	GO:0007186//G-protein coupled receptor signaling pathway
ncbi_395105	37	40	31	188	200	231	3.194	2.394	2.738	15.88	11.753	13.358	2.77533	13.6637	2.29961	4.3617e-20	9.05956e-19	MergePeak_15448	113	142	114	363	279	345	3.68989	5.84767	4.9667	16.589	14.343	16.5437	4.83475	15.8252	1.71071	6.7e-24	2.25e-22	yes	crhr2	corticotropin releasing hormone receptor 2%2C transcript variant X4	Environmental Information Processing;Human Diseases	Signaling molecules and interaction;Endocrine and metabolic disease	ko04080//Neuroactive ligand-receptor interaction;ko04934//Cushing syndrome	K04579;K04579	GO:0016020//membrane;GO:0016021//integral component of membrane	GO:0004930//G-protein coupled receptor activity	GO:0007186//G-protein coupled receptor signaling pathway
ncbi_395105	37	40	31	188	200	231	3.194	2.394	2.738	15.88	11.753	13.358	2.77533	13.6637	2.29961	4.3617e-20	9.05956e-19	MergePeak_15449	66	49	29	296	175	349	2.27343	2.12859	1.33279	14.2694	9.49021	17.6539	1.9116	13.8045	2.85228	3.77e-32	2.51e-30	yes	crhr2	corticotropin releasing hormone receptor 2%2C transcript variant X4	Environmental Information Processing;Human Diseases	Signaling molecules and interaction;Endocrine and metabolic disease	ko04080//Neuroactive ligand-receptor interaction;ko04934//Cushing syndrome	K04579;K04579	GO:0016020//membrane;GO:0016021//integral component of membrane	GO:0004930//G-protein coupled receptor activity	GO:0007186//G-protein coupled receptor signaling pathway
ncbi_395105	37	40	31	188	200	231	3.194	2.394	2.738	15.88	11.753	13.358	2.77533	13.6637	2.29961	4.3617e-20	9.05956e-19	MergePeak_15454	83	50	39	239	206	239	1.79417	1.36306	1.12481	7.23039	7.01058	7.58685	1.42735	7.27594	2.3498	5.31e-31	3.22e-29	yes	crhr2	corticotropin releasing hormone receptor 2%2C transcript variant X4	Environmental Information Processing;Human Diseases	Signaling molecules and interaction;Endocrine and metabolic disease	ko04080//Neuroactive ligand-receptor interaction;ko04934//Cushing syndrome	K04579;K04579	GO:0016020//membrane;GO:0016021//integral component of membrane	GO:0004930//G-protein coupled receptor activity	GO:0007186//G-protein coupled receptor signaling pathway
ncbi_395105	37	40	31	188	200	231	3.194	2.394	2.738	15.88	11.753	13.358	2.77533	13.6637	2.29961	4.3617e-20	9.05956e-19	MergePeak_15455	34	32	36	137	138	145	1.13204	1.34367	1.59925	6.38385	7.23376	7.08974	1.35832	6.90245	2.34528	4.3e-22	1.21e-20	yes	crhr2	corticotropin releasing hormone receptor 2%2C transcript variant X4	Environmental Information Processing;Human Diseases	Signaling molecules and interaction;Endocrine and metabolic disease	ko04080//Neuroactive ligand-receptor interaction;ko04934//Cushing syndrome	K04579;K04579	GO:0016020//membrane;GO:0016021//integral component of membrane	GO:0004930//G-protein coupled receptor activity	GO:0007186//G-protein coupled receptor signaling pathway
ncbi_395105	37	40	31	188	200	231	3.194	2.394	2.738	15.88	11.753	13.358	2.77533	13.6637	2.29961	4.3617e-20	9.05956e-19	MergePeak_15456	45	39	17	99	57	78	2.18519	2.38837	1.10142	6.72806	4.35765	5.56223	1.89166	5.54931	1.55266	1.04e-06	4.26e-06	yes	crhr2	corticotropin releasing hormone receptor 2%2C transcript variant X4	Environmental Information Processing;Human Diseases	Signaling molecules and interaction;Endocrine and metabolic disease	ko04080//Neuroactive ligand-receptor interaction;ko04934//Cushing syndrome	K04579;K04579	GO:0016020//membrane;GO:0016021//integral component of membrane	GO:0004930//G-protein coupled receptor activity	GO:0007186//G-protein coupled receptor signaling pathway
ncbi_395105	37	40	31	188	200	231	3.194	2.394	2.738	15.88	11.753	13.358	2.77533	13.6637	2.29961	4.3617e-20	9.05956e-19	MergePeak_15457	52	52	15	152	112	120	1.77316	2.23619	0.682442	7.25382	6.01263	6.00904	1.56393	6.42516	2.03856	2.58e-12	2.42e-11	yes	crhr2	corticotropin releasing hormone receptor 2%2C transcript variant X4	Environmental Information Processing;Human Diseases	Signaling molecules and interaction;Endocrine and metabolic disease	ko04080//Neuroactive ligand-receptor interaction;ko04934//Cushing syndrome	K04579;K04579	GO:0016020//membrane;GO:0016021//integral component of membrane	GO:0004930//G-protein coupled receptor activity	GO:0007186//G-protein coupled receptor signaling pathway
ncbi_395105	37	40	31	188	200	231	3.194	2.394	2.738	15.88	11.753	13.358	2.77533	13.6637	2.29961	4.3617e-20	9.05956e-19	MergePeak_15458	36	25	43	87	53	72	1.54849	1.35614	2.46776	5.23724	3.58907	4.54795	1.7908	4.45809	1.31582	1.97e-05	6.4e-05	yes	crhr2	corticotropin releasing hormone receptor 2%2C transcript variant X4	Environmental Information Processing;Human Diseases	Signaling molecules and interaction;Endocrine and metabolic disease	ko04080//Neuroactive ligand-receptor interaction;ko04934//Cushing syndrome	K04579;K04579	GO:0016020//membrane;GO:0016021//integral component of membrane	GO:0004930//G-protein coupled receptor activity	GO:0007186//G-protein coupled receptor signaling pathway
ncbi_395113	577	840	644	1378	1541	1685	29.362	30.139	34.34	66.762	63.916	64.612	31.2803	65.0967	1.05733	2.04304e-08	1.71357e-07	MergePeak_40118	60	34	39	80	66	98	2.07943	1.48605	1.80338	3.88026	3.60112	4.98766	1.78962	4.15635	1.21567	1.03e-05	3.52e-05	yes	PPP3CA	serine/threonine-protein phosphatase 2B catalytic subunit alpha isoform isoform X7	Human Diseases;Environmental Information Processing;Human Diseases;Human Diseases;Human Diseases;Environmental Information Processing;Human Diseases;Cellular Processes;Human Diseases;Environmental Information Processing;Environmental Information Processing;Organismal Systems;Organismal Systems;Organismal Systems;Organismal Systems;Organismal Systems;Cellular Processes;Organismal Systems;Organisma…	Neurodegenerative disease;Signal transduction;Infectious disease: viral;Infectious disease: viral;Infectious disease: viral;Signal transduction;Infectious disease: viral;Cell growth and death;Infectious disease: bacterial;Signal transduction;Signal transduction;Endocrine system;Development and regeneration;Immune system;Nervous system;Immune system;Cell growth and death;Nervous system;Development…	ko05010//Alzheimer disease;ko04010//MAPK signaling pathway;ko05163//Human cytomegalovirus infection;ko05166//Human T-cell leukemia virus 1 infection;ko05170//Human immunodeficiency virus 1 infection;ko04020//Calcium signaling pathway;ko05167//Kaposi sarcoma-associated herpesvirus infection;ko04218//Cellular senescence;ko05152//Tuberculosis;ko04022//cGMP-PKG signaling pathway;ko04310//Wnt signalin…	K04348;K04348;K04348;K04348;K04348;K04348;K04348;K04348;K04348;K04348;K04348;K04348;K04348;K04348;K04348;K04348;K04348;K04348;K04348;K04348;K04348;K04348;K04348;K04348;K04348;K04348;K04348;K04348;K04348;K04348	-	GO:0004113//2',3'-cyclic-nucleotide 3'-phosphodiesterase activity;GO:0008803//bis(5'-nucleosyl)-tetraphosphatase (symmetrical) activity;GO:0016787//hydrolase activity;GO:0051731//polynucleotide 5'-hydroxyl-kinase activity	GO:0006139//nucleobase-containing compound metabolic process;GO:0042245//RNA repair
ncbi_395113	577	840	644	1378	1541	1685	29.362	30.139	34.34	66.762	63.916	64.612	31.2803	65.0967	1.05733	2.04304e-08	1.71357e-07	MergePeak_40126	121	71	88	419	297	423	4.47736	3.31325	4.34458	21.6984	17.3019	22.9855	4.04506	20.662	2.35274	6.27e-43	9.69e-41	yes	PPP3CA	serine/threonine-protein phosphatase 2B catalytic subunit alpha isoform isoform X7	Human Diseases;Environmental Information Processing;Human Diseases;Human Diseases;Human Diseases;Environmental Information Processing;Human Diseases;Cellular Processes;Human Diseases;Environmental Information Processing;Environmental Information Processing;Organismal Systems;Organismal Systems;Organismal Systems;Organismal Systems;Organismal Systems;Cellular Processes;Organismal Systems;Organisma…	Neurodegenerative disease;Signal transduction;Infectious disease: viral;Infectious disease: viral;Infectious disease: viral;Signal transduction;Infectious disease: viral;Cell growth and death;Infectious disease: bacterial;Signal transduction;Signal transduction;Endocrine system;Development and regeneration;Immune system;Nervous system;Immune system;Cell growth and death;Nervous system;Development…	ko05010//Alzheimer disease;ko04010//MAPK signaling pathway;ko05163//Human cytomegalovirus infection;ko05166//Human T-cell leukemia virus 1 infection;ko05170//Human immunodeficiency virus 1 infection;ko04020//Calcium signaling pathway;ko05167//Kaposi sarcoma-associated herpesvirus infection;ko04218//Cellular senescence;ko05152//Tuberculosis;ko04022//cGMP-PKG signaling pathway;ko04310//Wnt signalin…	K04348;K04348;K04348;K04348;K04348;K04348;K04348;K04348;K04348;K04348;K04348;K04348;K04348;K04348;K04348;K04348;K04348;K04348;K04348;K04348;K04348;K04348;K04348;K04348;K04348;K04348;K04348;K04348;K04348;K04348	-	GO:0004113//2',3'-cyclic-nucleotide 3'-phosphodiesterase activity;GO:0008803//bis(5'-nucleosyl)-tetraphosphatase (symmetrical) activity;GO:0016787//hydrolase activity;GO:0051731//polynucleotide 5'-hydroxyl-kinase activity	GO:0006139//nucleobase-containing compound metabolic process;GO:0042245//RNA repair
ncbi_395132	1822	2518	1773	8919	10155	11215	76.368	72.687	77.162	343.596	346.66	352.325	75.4057	347.527	2.20438	9.33651e-30	2.95596e-28	MergePeak_63430	132	118	96	307	213	271	3.10701	3.50277	3.01487	10.1131	7.89314	9.36735	3.20822	9.12454	1.50798	3.49e-19	7.32e-18	yes	SMAD3	SMAD family member 3%2C transcript variant X2	Human Diseases;Cellular Processes;Human Diseases;Cellular Processes;Human Diseases;Human Diseases;Environmental Information Processing;Human Diseases;Environmental Information Processing;Environmental Information Processing;Cellular Processes;Environmental Information Processing;Cellular Processes;Organismal Systems;Human Diseases;Environmental Information Processing;Human Diseases;Human Diseases…	Cancer: overview;Transport and catabolism;Infectious disease: viral;Cell growth and death;Infectious disease: viral;Cancer: specific types;Signal transduction;Cancer: specific types;Signal transduction;Signal transduction;Cellular community - eukaryotes;Signal transduction;Cell growth and death;Immune system;Endocrine and metabolic disease;Signal transduction;Cancer: specific types;Cancer: specif…	ko05200//Pathways in cancer;ko04144//Endocytosis;ko05166//Human T-cell leukemia virus 1 infection;ko04218//Cellular senescence;ko05161//Hepatitis B;ko05225//Hepatocellular carcinoma;ko04371//Apelin signaling pathway;ko05226//Gastric cancer;ko04310//Wnt signaling pathway;ko04390//Hippo signaling pathway;ko04550//Signaling pathways regulating pluripotency of stem cells;ko04068//FoxO signaling pathw…	K23605;K23605;K23605;K23605;K23605;K23605;K23605;K23605;K23605;K23605;K23605;K23605;K23605;K23605;K23605;K23605;K23605;K23605;K23605;K23605;K23605	-	GO:0003700//transcription factor activity, sequence-specific DNA binding	GO:0006355//regulation of transcription, DNA-templated
ncbi_395132	1822	2518	1773	8919	10155	11215	76.368	72.687	77.162	343.596	346.66	352.325	75.4057	347.527	2.20438	9.33651e-30	2.95596e-28	MergePeak_63436	23	45	34	75	72	60	1.40212	3.45963	2.76544	6.39877	6.9102	5.37139	2.5424	6.22678	1.2923	5.9e-05	0.000175	yes	SMAD3	SMAD family member 3%2C transcript variant X2	Human Diseases;Cellular Processes;Human Diseases;Cellular Processes;Human Diseases;Human Diseases;Environmental Information Processing;Human Diseases;Environmental Information Processing;Environmental Information Processing;Cellular Processes;Environmental Information Processing;Cellular Processes;Organismal Systems;Human Diseases;Environmental Information Processing;Human Diseases;Human Diseases…	Cancer: overview;Transport and catabolism;Infectious disease: viral;Cell growth and death;Infectious disease: viral;Cancer: specific types;Signal transduction;Cancer: specific types;Signal transduction;Signal transduction;Cellular community - eukaryotes;Signal transduction;Cell growth and death;Immune system;Endocrine and metabolic disease;Signal transduction;Cancer: specific types;Cancer: specif…	ko05200//Pathways in cancer;ko04144//Endocytosis;ko05166//Human T-cell leukemia virus 1 infection;ko04218//Cellular senescence;ko05161//Hepatitis B;ko05225//Hepatocellular carcinoma;ko04371//Apelin signaling pathway;ko05226//Gastric cancer;ko04310//Wnt signaling pathway;ko04390//Hippo signaling pathway;ko04550//Signaling pathways regulating pluripotency of stem cells;ko04068//FoxO signaling pathw…	K23605;K23605;K23605;K23605;K23605;K23605;K23605;K23605;K23605;K23605;K23605;K23605;K23605;K23605;K23605;K23605;K23605;K23605;K23605;K23605;K23605	-	GO:0003700//transcription factor activity, sequence-specific DNA binding	GO:0006355//regulation of transcription, DNA-templated
ncbi_395132	1822	2518	1773	8919	10155	11215	76.368	72.687	77.162	343.596	346.66	352.325	75.4057	347.527	2.20438	9.33651e-30	2.95596e-28	MergePeak_63438	278	217	208	521	356	478	4.46998	4.40029	4.46224	11.724	9.01182	11.2867	4.44417	10.6742	1.26414	8.1e-21	2.02e-19	yes	SMAD3	SMAD family member 3%2C transcript variant X2	Human Diseases;Cellular Processes;Human Diseases;Cellular Processes;Human Diseases;Human Diseases;Environmental Information Processing;Human Diseases;Environmental Information Processing;Environmental Information Processing;Cellular Processes;Environmental Information Processing;Cellular Processes;Organismal Systems;Human Diseases;Environmental Information Processing;Human Diseases;Human Diseases…	Cancer: overview;Transport and catabolism;Infectious disease: viral;Cell growth and death;Infectious disease: viral;Cancer: specific types;Signal transduction;Cancer: specific types;Signal transduction;Signal transduction;Cellular community - eukaryotes;Signal transduction;Cell growth and death;Immune system;Endocrine and metabolic disease;Signal transduction;Cancer: specific types;Cancer: specif…	ko05200//Pathways in cancer;ko04144//Endocytosis;ko05166//Human T-cell leukemia virus 1 infection;ko04218//Cellular senescence;ko05161//Hepatitis B;ko05225//Hepatocellular carcinoma;ko04371//Apelin signaling pathway;ko05226//Gastric cancer;ko04310//Wnt signaling pathway;ko04390//Hippo signaling pathway;ko04550//Signaling pathways regulating pluripotency of stem cells;ko04068//FoxO signaling pathw…	K23605;K23605;K23605;K23605;K23605;K23605;K23605;K23605;K23605;K23605;K23605;K23605;K23605;K23605;K23605;K23605;K23605;K23605;K23605;K23605;K23605	-	GO:0003700//transcription factor activity, sequence-specific DNA binding	GO:0006355//regulation of transcription, DNA-templated
ncbi_395136	40	69	40	99	114	115	1.371	1.684	1.436	3.151	3.046	2.941	1.497	3.046	1.02484	0.000211012	0.0010301	MergePeak_27169	28	16	24	143	98	128	1.00749	0.726041	1.15218	7.20104	5.55147	6.76346	0.961903	6.50532	2.75766	1.17e-22	3.49e-21	yes	PCSK2	proprotein convertase subtilisin/kexin type 2%2C transcript variant X2	-	-	-	-	-	GO:0004252//serine-type endopeptidase activity;GO:0008236//serine-type peptidase activity	GO:0006508//proteolysis;GO:0009306//protein secretion
ncbi_395136	40	69	40	99	114	115	1.371	1.684	1.436	3.151	3.046	2.941	1.497	3.046	1.02484	0.000211012	0.0010301	MergePeak_27170	319	285	256	554	498	558	7.17003	8.07859	7.67714	17.4268	17.6222	18.418	7.64192	17.8224	1.22168	2.14e-26	8.88e-25	yes	PCSK2	proprotein convertase subtilisin/kexin type 2%2C transcript variant X2	-	-	-	-	-	GO:0004252//serine-type endopeptidase activity;GO:0008236//serine-type peptidase activity	GO:0006508//proteolysis;GO:0009306//protein secretion
ncbi_395136	40	69	40	99	114	115	1.371	1.684	1.436	3.151	3.046	2.941	1.497	3.046	1.02484	0.000211012	0.0010301	MergePeak_27171	9	6	2	52	38	41	0.610105	0.512948	0.180893	4.93337	4.05552	4.08154	0.434648	4.35681	3.32535	2.63e-10	1.88e-09	yes	PCSK2	proprotein convertase subtilisin/kexin type 2%2C transcript variant X2	-	-	-	-	-	GO:0004252//serine-type endopeptidase activity;GO:0008236//serine-type peptidase activity	GO:0006508//proteolysis;GO:0009306//protein secretion
ncbi_395148	533	924	747	2710	3230	3443	16.204	18.48	20.809	58.741	58.986	60.062	18.4977	59.263	1.67979	1.77919e-20	3.79707e-19	MergePeak_16766	56	37	47	129	100	171	2.42105	2.01733	2.71108	7.80519	6.80639	10.8565	2.38315	8.48936	1.83278	2.57e-13	2.74e-12	yes	NEBL	nebulette non-muscle isoform	-	-	-	-	-	GO:0005515//protein binding;GO:0030789//precorrin-3B C17-methyltransferase activity	GO:0009236//cobalamin biosynthetic process
ncbi_395148	533	924	747	2710	3230	3443	16.204	18.48	20.809	58.741	58.986	60.062	18.4977	59.263	1.67979	1.77919e-20	3.79707e-19	MergePeak_16771	53	35	29	80	40	75	2.48124	2.06643	1.81142	5.24157	2.94818	5.15623	2.1197	4.44866	1.06951	0.000703	0.00169	yes	NEBL	nebulette non-muscle isoform	-	-	-	-	-	GO:0005515//protein binding;GO:0030789//precorrin-3B C17-methyltransferase activity	GO:0009236//cobalamin biosynthetic process
ncbi_395163	1	4	2	11	13	26	0.064	0.094	0.135	0.39	0.351	0.725	0.0976667	0.488667	2.32291	0.000570806	0.00256391	MergePeak_70012	72	44	50	97	84	85	2.38322	1.83673	2.20816	4.49347	4.37736	4.1317	2.1427	4.33418	1.01633	3.91e-05	0.00012	yes	FSTL4	follistatin-related protein 4 precursor	-	-	-	-	GO:0030288//outer membrane-bounded periplasmic space	GO:0005215//transporter activity;GO:0005509//calcium ion binding;GO:0005515//protein binding	GO:0006810//transport;GO:0009405//pathogenesis
ncbi_395163	1	4	2	11	13	26	0.064	0.094	0.135	0.39	0.351	0.725	0.0976667	0.488667	2.32291	0.000570806	0.00256391	MergePeak_70014	13	32	16	52	35	47	0.902933	2.80299	1.48273	5.05468	3.8272	4.79389	1.72955	4.55859	1.39819	0.000636	0.00154	yes	FSTL4	follistatin-related protein 4 precursor	-	-	-	-	GO:0030288//outer membrane-bounded periplasmic space	GO:0005215//transporter activity;GO:0005509//calcium ion binding;GO:0005515//protein binding	GO:0006810//transport;GO:0009405//pathogenesis
ncbi_395163	1	4	2	11	13	26	0.064	0.094	0.135	0.39	0.351	0.725	0.0976667	0.488667	2.32291	0.000570806	0.00256391	MergePeak_70015	27	14	6	47	45	55	1.65191	1.08021	0.489781	4.02437	4.33447	4.94155	1.07397	4.43346	2.04548	1.28e-06	5.15e-06	yes	FSTL4	follistatin-related protein 4 precursor	-	-	-	-	GO:0030288//outer membrane-bounded periplasmic space	GO:0005215//transporter activity;GO:0005509//calcium ion binding;GO:0005515//protein binding	GO:0006810//transport;GO:0009405//pathogenesis
ncbi_395163	1	4	2	11	13	26	0.064	0.094	0.135	0.39	0.351	0.725	0.0976667	0.488667	2.32291	0.000570806	0.00256391	MergePeak_70018	111	78	66	216	165	261	3.14575	2.78776	2.49559	8.56707	7.36183	10.8622	2.8097	8.93038	1.66831	6.65e-17	1.09e-15	yes	FSTL4	follistatin-related protein 4 precursor	-	-	-	-	GO:0030288//outer membrane-bounded periplasmic space	GO:0005215//transporter activity;GO:0005509//calcium ion binding;GO:0005515//protein binding	GO:0006810//transport;GO:0009405//pathogenesis
ncbi_395163	1	4	2	11	13	26	0.064	0.094	0.135	0.39	0.351	0.725	0.0976667	0.488667	2.32291	0.000570806	0.00256391	MergePeak_70022	22	32	13	87	43	73	1.44512	2.65089	1.13934	7.99796	4.44684	7.04179	1.74512	6.49553	1.89612	1.78e-07	8.31e-07	yes	FSTL4	follistatin-related protein 4 precursor	-	-	-	-	GO:0030288//outer membrane-bounded periplasmic space	GO:0005215//transporter activity;GO:0005509//calcium ion binding;GO:0005515//protein binding	GO:0006810//transport;GO:0009405//pathogenesis
ncbi_395201	25	36	31	61	70	87	3.728	3.785	4.844	8.66	8.507	9.773	4.119	8.98	1.12442	0.00024912	0.00119714	MergePeak_62571	43	23	23	83	65	93	2.86904	1.93534	2.0475	7.7504	6.82783	9.11232	2.28396	7.89685	1.78974	2.58e-09	1.59e-08	yes	SH3GL3	SH3 domain containing GRB2 like 3%2C endophilin A3	Cellular Processes	Transport and catabolism	ko04144//Endocytosis	K11247	GO:0005737//cytoplasm	GO:0005515//protein binding	-
ncbi_395201	25	36	31	61	70	87	3.728	3.785	4.844	8.66	8.507	9.773	4.119	8.98	1.12442	0.00024912	0.00119714	MergePeak_62572	252	141	112	352	222	310	11.0928	7.82745	6.57791	21.6851	15.3849	20.0392	8.49939	19.0364	1.16333	1e-09	6.58e-09	yes	SH3GL3	SH3 domain containing GRB2 like 3%2C endophilin A3	Cellular Processes	Transport and catabolism	ko04144//Endocytosis	K11247	GO:0005737//cytoplasm	GO:0005515//protein binding	-
ncbi_395201	25	36	31	61	70	87	3.728	3.785	4.844	8.66	8.507	9.773	4.119	8.98	1.12442	0.00024912	0.00119714	MergePeak_62575	80	44	46	90	52	130	2.98632	2.07138	2.29104	4.70183	3.05598	7.12636	2.44958	4.96139	1.01821	0.000693	0.00166	yes	SH3GL3	SH3 domain containing GRB2 like 3%2C endophilin A3	Cellular Processes	Transport and catabolism	ko04144//Endocytosis	K11247	GO:0005737//cytoplasm	GO:0005515//protein binding	-
ncbi_395238	530	730	397	1456	1701	1869	28.813	28.084	22.792	75.095	74.714	76.244	26.563	75.351	1.50421	1.10451e-11	1.25673e-10	MergePeak_65292	70	51	57	142	113	152	3.5307	3.24409	3.83589	10.0237	8.97309	11.2586	3.53689	10.0851	1.51168	5.62e-12	5.04e-11	yes	WFDC1	WAP four-disulfide core domain protein 1 precursor	-	-	-	-	GO:0005576//extracellular region	GO:0030414//peptidase inhibitor activity	-
ncbi_395247	364	457	312	7791	10092	10634	37.55	33.24	33.726	765.182	848.549	826.469	34.8387	813.4	4.5452	5.29619e-106	1.51499e-103	MergePeak_88304	18	30	27	103	82	82	0.977732	2.05508	1.95677	7.83001	7.01233	6.54092	1.66319	7.12775	2.09949	5.26e-12	4.74e-11	yes	SMAD2	SMAD family member 2	Human Diseases;Cellular Processes;Human Diseases;Human Diseases;Cellular Processes;Human Diseases;Environmental Information Processing;Human Diseases;Environmental Information Processing;Cellular Processes;Cellular Processes;Organismal Systems;Organismal Systems;Human Diseases;Human Diseases;Environmental Information Processing;Human Diseases;Human Diseases;Human Diseases	Cancer: overview;Transport and catabolism;Infectious disease: viral;Cancer: overview;Cell growth and death;Cancer: specific types;Signal transduction;Cancer: specific types;Signal transduction;Cellular community - eukaryotes;Cell growth and death;Endocrine system;Immune system;Infectious disease: parasitic;Endocrine and metabolic disease;Signal transduction;Cancer: specific types;Cancer: specific…	ko05200//Pathways in cancer;ko04144//Endocytosis;ko05166//Human T-cell leukemia virus 1 infection;ko05205//Proteoglycans in cancer;ko04218//Cellular senescence;ko05225//Hepatocellular carcinoma;ko04371//Apelin signaling pathway;ko05226//Gastric cancer;ko04390//Hippo signaling pathway;ko04550//Signaling pathways regulating pluripotency of stem cells;ko04110//Cell cycle;ko04926//Relaxin signaling p…	K04500;K04500;K04500;K04500;K04500;K04500;K04500;K04500;K04500;K04500;K04500;K04500;K04500;K04500;K04500;K04500;K04500;K04500;K04500	-	GO:0003700//transcription factor activity, sequence-specific DNA binding	GO:0006355//regulation of transcription, DNA-templated
ncbi_395247	364	457	312	7791	10092	10634	37.55	33.24	33.726	765.182	848.549	826.469	34.8387	813.4	4.5452	5.29619e-106	1.51499e-103	MergePeak_88306	29	19	10	92	76	67	1.36901	1.13115	0.629849	6.07818	5.64836	4.64473	1.04334	5.45709	2.38693	1.68e-12	1.62e-11	yes	SMAD2	SMAD family member 2	Human Diseases;Cellular Processes;Human Diseases;Human Diseases;Cellular Processes;Human Diseases;Environmental Information Processing;Human Diseases;Environmental Information Processing;Cellular Processes;Cellular Processes;Organismal Systems;Organismal Systems;Human Diseases;Human Diseases;Environmental Information Processing;Human Diseases;Human Diseases;Human Diseases	Cancer: overview;Transport and catabolism;Infectious disease: viral;Cancer: overview;Cell growth and death;Cancer: specific types;Signal transduction;Cancer: specific types;Signal transduction;Cellular community - eukaryotes;Cell growth and death;Endocrine system;Immune system;Infectious disease: parasitic;Endocrine and metabolic disease;Signal transduction;Cancer: specific types;Cancer: specific…	ko05200//Pathways in cancer;ko04144//Endocytosis;ko05166//Human T-cell leukemia virus 1 infection;ko05205//Proteoglycans in cancer;ko04218//Cellular senescence;ko05225//Hepatocellular carcinoma;ko04371//Apelin signaling pathway;ko05226//Gastric cancer;ko04390//Hippo signaling pathway;ko04550//Signaling pathways regulating pluripotency of stem cells;ko04110//Cell cycle;ko04926//Relaxin signaling p…	K04500;K04500;K04500;K04500;K04500;K04500;K04500;K04500;K04500;K04500;K04500;K04500;K04500;K04500;K04500;K04500;K04500;K04500;K04500	-	GO:0003700//transcription factor activity, sequence-specific DNA binding	GO:0006355//regulation of transcription, DNA-templated
ncbi_395247	364	457	312	7791	10092	10634	37.55	33.24	33.726	765.182	848.549	826.469	34.8387	813.4	4.5452	5.29619e-106	1.51499e-103	MergePeak_88307	100	45	73	212	101	197	2.32156	1.3175	2.26116	6.888	3.69149	6.71619	1.96674	5.76523	1.55157	1.79e-09	1.13e-08	yes	SMAD2	SMAD family member 2	Human Diseases;Cellular Processes;Human Diseases;Human Diseases;Cellular Processes;Human Diseases;Environmental Information Processing;Human Diseases;Environmental Information Processing;Cellular Processes;Cellular Processes;Organismal Systems;Organismal Systems;Human Diseases;Human Diseases;Environmental Information Processing;Human Diseases;Human Diseases;Human Diseases	Cancer: overview;Transport and catabolism;Infectious disease: viral;Cancer: overview;Cell growth and death;Cancer: specific types;Signal transduction;Cancer: specific types;Signal transduction;Cellular community - eukaryotes;Cell growth and death;Endocrine system;Immune system;Infectious disease: parasitic;Endocrine and metabolic disease;Signal transduction;Cancer: specific types;Cancer: specific…	ko05200//Pathways in cancer;ko04144//Endocytosis;ko05166//Human T-cell leukemia virus 1 infection;ko05205//Proteoglycans in cancer;ko04218//Cellular senescence;ko05225//Hepatocellular carcinoma;ko04371//Apelin signaling pathway;ko05226//Gastric cancer;ko04390//Hippo signaling pathway;ko04550//Signaling pathways regulating pluripotency of stem cells;ko04110//Cell cycle;ko04926//Relaxin signaling p…	K04500;K04500;K04500;K04500;K04500;K04500;K04500;K04500;K04500;K04500;K04500;K04500;K04500;K04500;K04500;K04500;K04500;K04500;K04500	-	GO:0003700//transcription factor activity, sequence-specific DNA binding	GO:0006355//regulation of transcription, DNA-templated
ncbi_395248	62	106	52	192	262	248	2.017	2.215	1.555	5.089	6.266	5.134	1.929	5.49633	1.51062	7.80545e-09	6.87562e-08	MergePeak_75412	63	53	16	84	79	102	2.42655	2.57445	0.822239	4.528	4.79046	5.76936	1.94108	5.02927	1.37349	1.89e-05	6.15e-05	yes	KCNT1	potassium sodium-activated channel subfamily T member 1%2C transcript variant X9	-	-	-	-	GO:0016020//membrane	GO:0008324//cation transmembrane transporter activity	GO:0006813//potassium ion transport
ncbi_395254	41	71	35	126	150	171	10.787	12.451	9.665	29.759	32.276	32.822	10.9677	31.619	1.52754	2.19747e-07	1.65114e-06	MergePeak_34145	217	131	112	297	254	335	4.44689	3.38554	3.06227	8.51787	8.19466	10.0814	3.63156	8.9313	1.29828	2.11e-14	2.59e-13	yes	FKBP1B	peptidyl-prolyl cis-trans isomerase FKBP1B isoform X1	-	-	-	-	GO:0005854//nascent polypeptide-associated complex	GO:0003755//peptidyl-prolyl cis-trans isomerase activity;GO:0051082//unfolded protein binding	GO:0051083//'de novo' cotranslational protein folding
ncbi_395254	41	71	35	126	150	171	10.787	12.451	9.665	29.759	32.276	32.822	10.9677	31.619	1.52754	2.19747e-07	1.65114e-06	MergePeak_34146	76	63	79	145	153	169	3.11864	3.26026	4.32521	8.32718	9.88426	10.184	3.56804	9.46513	1.40749	1.78e-11	1.49e-10	yes	FKBP1B	peptidyl-prolyl cis-trans isomerase FKBP1B isoform X1	-	-	-	-	GO:0005854//nascent polypeptide-associated complex	GO:0003755//peptidyl-prolyl cis-trans isomerase activity;GO:0051082//unfolded protein binding	GO:0051083//'de novo' cotranslational protein folding
ncbi_395254	41	71	35	126	150	171	10.787	12.451	9.665	29.759	32.276	32.822	10.9677	31.619	1.52754	2.19747e-07	1.65114e-06	MergePeak_34147	111	66	47	323	223	241	2.94391	2.20752	1.66314	11.989	9.31123	9.38634	2.27152	10.2288	2.17091	3.85e-26	1.56e-24	yes	FKBP1B	peptidyl-prolyl cis-trans isomerase FKBP1B isoform X1	-	-	-	-	GO:0005854//nascent polypeptide-associated complex	GO:0003755//peptidyl-prolyl cis-trans isomerase activity;GO:0051082//unfolded protein binding	GO:0051083//'de novo' cotranslational protein folding
ncbi_395254	41	71	35	126	150	171	10.787	12.451	9.665	29.759	32.276	32.822	10.9677	31.619	1.52754	2.19747e-07	1.65114e-06	MergePeak_34148	222	132	175	343	372	326	4.15266	3.11392	4.36758	8.97937	10.9551	8.95508	3.87805	9.62986	1.31218	9.56e-17	1.54e-15	yes	FKBP1B	peptidyl-prolyl cis-trans isomerase FKBP1B isoform X1	-	-	-	-	GO:0005854//nascent polypeptide-associated complex	GO:0003755//peptidyl-prolyl cis-trans isomerase activity;GO:0051082//unfolded protein binding	GO:0051083//'de novo' cotranslational protein folding
ncbi_395257	2313	3416	1999	7069	7915	8509	144.398	150.39	130.677	420.142	402.777	400.395	141.822	407.771	1.52368	5.32231e-13	6.74808e-12	MergePeak_64134	34	42	57	202	112	197	1.40539	2.18941	3.14356	11.6855	7.28848	11.9581	2.24612	10.3107	2.19863	1.74e-16	2.73e-15	yes	Cbfb	core-binding factor subunit beta isoform 2	-	-	-	-	GO:0005634//nucleus	GO:0003713//transcription coactivator activity	-
ncbi_395257	2313	3416	1999	7069	7915	8509	144.398	150.39	130.677	420.142	402.777	400.395	141.822	407.771	1.52368	5.32231e-13	6.74808e-12	MergePeak_64136	312	238	230	708	555	674	7.11652	6.84621	6.99954	22.6008	19.93	22.5762	6.98742	21.7023	1.63502	2.17e-46	4.47e-44	yes	Cbfb	core-binding factor subunit beta isoform 2	-	-	-	-	GO:0005634//nucleus	GO:0003713//transcription coactivator activity	-
ncbi_395257	2313	3416	1999	7069	7915	8509	144.398	150.39	130.677	420.142	402.777	400.395	141.822	407.771	1.52368	5.32231e-13	6.74808e-12	MergePeak_64137	130	67	58	137	148	168	4.5614	2.96476	2.71526	6.72749	8.17556	8.65649	3.41381	7.85318	1.2019	1.3e-07	6.19e-07	yes	Cbfb	core-binding factor subunit beta isoform 2	-	-	-	-	GO:0005634//nucleus	GO:0003713//transcription coactivator activity	-
ncbi_395257	2313	3416	1999	7069	7915	8509	144.398	150.39	130.677	420.142	402.777	400.395	141.822	407.771	1.52368	5.32231e-13	6.74808e-12	MergePeak_64139	101	66	61	182	117	176	6.2243	5.12948	5.01566	15.6971	11.3516	15.928	5.45648	14.3255	1.39255	8.6e-11	6.57e-10	yes	Cbfb	core-binding factor subunit beta isoform 2	-	-	-	-	GO:0005634//nucleus	GO:0003713//transcription coactivator activity	-
ncbi_395257	2313	3416	1999	7069	7915	8509	144.398	150.39	130.677	420.142	402.777	400.395	141.822	407.771	1.52368	5.32231e-13	6.74808e-12	MergePeak_64140	95	73	55	172	96	122	5.49488	5.32497	4.24449	13.9233	8.74191	10.3627	5.02144	11.0093	1.13255	1.17e-06	4.75e-06	yes	Cbfb	core-binding factor subunit beta isoform 2	-	-	-	-	GO:0005634//nucleus	GO:0003713//transcription coactivator activity	-
ncbi_395279	4	4	2	31	37	25	0.115	0.081	0.06	0.849	0.868	0.542	0.0853333	0.753	3.14147	5.46873e-07	3.91449e-06	MergePeak_79108	71	65	58	191	168	213	2.05335	2.37071	2.238	7.73064	7.64917	9.04611	2.22069	8.14198	1.87437	2.13e-21	5.63e-20	yes	Myh7b	myosin-7B	Environmental Information Processing;Organismal Systems;Organismal Systems;Human Diseases;Human Diseases;Human Diseases;Organismal Systems	Signal transduction;Circulatory system;Endocrine system;Cardiovascular disease;Cardiovascular disease;Cardiovascular disease;Circulatory system	ko04022//cGMP-PKG signaling pathway;ko04261//Adrenergic signaling in cardiomyocytes;ko04919//Thyroid hormone signaling pathway;ko05414//Dilated cardiomyopathy;ko05410//Hypertrophic cardiomyopathy;ko05416//Viral myocarditis;ko04260//Cardiac muscle contraction	K17751;K17751;K17751;K17751;K17751;K17751;K17751	GO:0016459//myosin complex	GO:0003774//motor activity;GO:0005515//protein binding;GO:0005524//ATP binding	GO:0002949//tRNA threonylcarbamoyladenosine modification;GO:0007059//chromosome segregation;GO:0030261//chromosome condensation
ncbi_395309	148	225	112	428	458	529	2.347	2.531	1.874	6.482	5.96	6.329	2.25067	6.257	1.47512	2.53732e-09	2.34796e-08	MergePeak_52308	62	50	33	161	107	160	1.60663	1.63401	1.14095	5.83886	4.36525	6.08867	1.46053	5.43093	1.89471	2.78e-15	3.79e-14	yes	IKZF2	zinc finger protein Helios isoform X9	-	-	-	-	-	-	-
ncbi_395309	148	225	112	428	458	529	2.347	2.531	1.874	6.482	5.96	6.329	2.25067	6.257	1.47512	2.53732e-09	2.34796e-08	MergePeak_52309	75	37	41	119	76	108	3.29288	2.04869	2.40175	7.31206	5.25326	6.96332	2.5811	6.50955	1.33457	4.26e-07	1.86e-06	yes	IKZF2	zinc finger protein Helios isoform X9	-	-	-	-	-	-	-
ncbi_395309	148	225	112	428	458	529	2.347	2.531	1.874	6.482	5.96	6.329	2.25067	6.257	1.47512	2.53732e-09	2.34796e-08	MergePeak_52310	92	106	71	276	232	283	1.67291	2.43081	1.72256	7.02381	6.64163	7.55702	1.94209	7.07416	1.86494	4.78e-25	1.76e-23	yes	IKZF2	zinc finger protein Helios isoform X9	-	-	-	-	-	-	-
ncbi_395309	148	225	112	428	458	529	2.347	2.531	1.874	6.482	5.96	6.329	2.25067	6.257	1.47512	2.53732e-09	2.34796e-08	MergePeak_52312	50	36	9	69	56	65	3.23423	2.93672	0.776733	6.24637	5.70282	6.17436	2.31589	6.04118	1.38326	0.000233	0.000617	yes	IKZF2	zinc finger protein Helios isoform X9	-	-	-	-	-	-	-
ncbi_395309	148	225	112	428	458	529	2.347	2.531	1.874	6.482	5.96	6.329	2.25067	6.257	1.47512	2.53732e-09	2.34796e-08	MergePeak_52315	46	53	56	120	89	81	1.86949	2.71645	3.03656	6.82535	5.69452	4.83425	2.54084	5.78471	1.18694	4.81e-06	1.75e-05	yes	IKZF2	zinc finger protein Helios isoform X9	-	-	-	-	-	-	-
ncbi_395317	0	1	0	37	37	59	0	0.028	0	1.048	0.962	1.407	0.00933333	1.139	6.93116	2.88327e-08	2.37793e-07	MergePeak_13829	20	25	21	37	43	53	1.31375	2.07101	1.84048	3.40143	4.44684	5.11253	1.74175	4.32027	1.31059	0.000442	0.00111	yes	CNTN5	contactin-5 precursor	-	-	-	-	GO:0016021//integral component of membrane	GO:0003993//acid phosphatase activity;GO:0005515//protein binding;GO:0046872//metal ion binding	GO:0007155//cell adhesion
ncbi_395317	0	1	0	37	37	59	0	0.028	0	1.048	0.962	1.407	0.00933333	1.139	6.93116	2.88327e-08	2.37793e-07	MergePeak_13830	44	40	18	198	102	146	1.49736	1.71669	0.817285	9.43009	5.46479	7.29631	1.34378	7.39706	2.46066	1.65e-18	3.22e-17	yes	CNTN5	contactin-5 precursor	-	-	-	-	GO:0016021//integral component of membrane	GO:0003993//acid phosphatase activity;GO:0005515//protein binding;GO:0046872//metal ion binding	GO:0007155//cell adhesion
ncbi_395317	0	1	0	37	37	59	0	0.028	0	1.048	0.962	1.407	0.00933333	1.139	6.93116	2.88327e-08	2.37793e-07	MergePeak_13832	17	7	3	55	31	75	0.950841	0.493762	0.223877	4.30527	2.72974	6.16025	0.55616	4.39842	2.98341	1.43e-09	9.19e-09	yes	CNTN5	contactin-5 precursor	-	-	-	-	GO:0016021//integral component of membrane	GO:0003993//acid phosphatase activity;GO:0005515//protein binding;GO:0046872//metal ion binding	GO:0007155//cell adhesion
ncbi_395317	0	1	0	37	37	59	0	0.028	0	1.048	0.962	1.407	0.00933333	1.139	6.93116	2.88327e-08	2.37793e-07	MergePeak_13833	95	84	81	321	225	276	3.78823	4.22428	4.3095	17.9141	14.1253	16.1622	4.10733	16.0672	1.96784	1.49e-29	7.96e-28	yes	CNTN5	contactin-5 precursor	-	-	-	-	GO:0016021//integral component of membrane	GO:0003993//acid phosphatase activity;GO:0005515//protein binding;GO:0046872//metal ion binding	GO:0007155//cell adhesion
ncbi_395317	0	1	0	37	37	59	0	0.028	0	1.048	0.962	1.407	0.00933333	1.139	6.93116	2.88327e-08	2.37793e-07	MergePeak_13835	11	13	1	74	62	53	0.6298	0.938671	0.07639	5.92952	5.5886	4.45619	0.548287	5.32477	3.27972	3.82e-13	3.99e-12	yes	CNTN5	contactin-5 precursor	-	-	-	-	GO:0016021//integral component of membrane	GO:0003993//acid phosphatase activity;GO:0005515//protein binding;GO:0046872//metal ion binding	GO:0007155//cell adhesion
ncbi_395329	49	83	46	1975	2161	2375	1.111	1.643	1.095	45.259	47.754	45.592	1.283	46.2017	5.17035	2.7609e-101	7.37975e-99	MergePeak_15235	37	35	21	59	48	62	2.77457	3.30995	2.10107	6.19189	5.66677	6.82752	2.72853	6.22873	1.19081	0.000211	0.000562	yes	VIPR1	vasoactive intestinal polypeptide receptor 1 precursor	Environmental Information Processing	Signaling molecules and interaction	ko04080//Neuroactive ligand-receptor interaction	K04589	GO:0016020//membrane;GO:0016021//integral component of membrane	GO:0004930//G-protein coupled receptor activity	GO:0007186//G-protein coupled receptor signaling pathway
ncbi_395329	49	83	46	1975	2161	2375	1.111	1.643	1.095	45.259	47.754	45.592	1.283	46.2017	5.17035	2.7609e-101	7.37975e-99	MergePeak_15239	157	105	115	247	199	268	3.83944	3.23831	3.75228	8.45364	7.66166	9.62457	3.61001	8.57996	1.24897	1.69e-13	1.84e-12	yes	VIPR1	vasoactive intestinal polypeptide receptor 1 precursor	Environmental Information Processing	Signaling molecules and interaction	ko04080//Neuroactive ligand-receptor interaction	K04589	GO:0016020//membrane;GO:0016021//integral component of membrane	GO:0004930//G-protein coupled receptor activity	GO:0007186//G-protein coupled receptor signaling pathway
ncbi_395329	49	83	46	1975	2161	2375	1.111	1.643	1.095	45.259	47.754	45.592	1.283	46.2017	5.17035	2.7609e-101	7.37975e-99	MergePeak_15240	116	93	82	173	162	174	3.68145	3.72223	3.47219	7.68395	8.09425	8.10938	3.62529	7.96253	1.13513	5.95e-10	4.04e-09	yes	VIPR1	vasoactive intestinal polypeptide receptor 1 precursor	Environmental Information Processing	Signaling molecules and interaction	ko04080//Neuroactive ligand-receptor interaction	K04589	GO:0016020//membrane;GO:0016021//integral component of membrane	GO:0004930//G-protein coupled receptor activity	GO:0007186//G-protein coupled receptor signaling pathway
ncbi_395335	747	906	520	1747	1978	2286	101.056	86.419	73.715	225.011	218.105	232.994	87.0633	225.37	1.37216	1.43663e-10	1.49964e-09	MergePeak_66055	47	23	20	161	100	111	3.04017	1.87624	1.72607	14.5749	10.1836	10.5439	2.21416	11.7675	2.40997	2.6e-17	4.45e-16	yes	CISH	cytokine-inducible SH2-containing protein	Environmental Information Processing;Organismal Systems	Signal transduction;Endocrine system	ko04630//JAK-STAT signaling pathway;ko04917//Prolactin signaling pathway	K04701;K04701	-	-	-
ncbi_395340	201	264	163	821	828	890	8.055	7.46	6.845	31.326	27.047	26.873	7.45333	28.4153	1.93071	7.07885e-20	1.45549e-18	MergePeak_54604	29	31	18	95	111	91	1.26668	1.70762	1.04899	5.80727	7.63298	5.837	1.3411	6.42575	2.26045	7.8e-15	1e-13	yes	Adcy5	adenylate cyclase type 5	Metabolism;Human Diseases;Environmental Information Processing;Organismal Systems;Human Diseases;Human Diseases;Environmental Information Processing;Environmental Information Processing;Metabolism;Environmental Information Processing;Environmental Information Processing;Organismal Systems;Organismal Systems;Human Diseases;Organismal Systems;Human Diseases;Organismal Systems;Organismal Systems;Org…	Global and overview maps;Cancer: overview;Signal transduction;Environmental adaptation;Infectious disease: viral;Infectious disease: viral;Signal transduction;Signal transduction;Nucleotide metabolism;Signal transduction;Signal transduction;Immune system;Endocrine system;Endocrine and metabolic disease;Endocrine system;Substance dependence;Circulatory system;Immune system;Circulatory system;Nervo…	ko01100//Metabolic pathways;ko05200//Pathways in cancer;ko04024//cAMP signaling pathway;ko04714//Thermogenesis;ko05163//Human cytomegalovirus infection;ko05166//Human T-cell leukemia virus 1 infection;ko04015//Rap1 signaling pathway;ko04022//cGMP-PKG signaling pathway;ko00230//Purine metabolism;ko04371//Apelin signaling pathway;ko04072//Phospholipase D signaling pathway;ko04062//Chemokine signali…	K08045;K08045;K08045;K08045;K08045;K08045;K08045;K08045;K08045;K08045;K08045;K08045;K08045;K08045;K08045;K08045;K08045;K08045;K08045;K08045;K08045;K08045;K08045;K08045;K08045;K08045;K08045;K08045;K08045;K08045;K08045;K08045;K08045;K08045;K08045;K08045;K08045;K08045;K08045;K08045;K08045;K08045;K08045;K08045;K08045;K08045;K08045;K08045;K08045;K08045;K08045;K08045;K08045;K08045	GO:0005886//plasma membrane	GO:0004016//adenylate cyclase activity;GO:0004383//guanylate cyclase activity	GO:0006171//cAMP biosynthetic process;GO:0006182//cGMP biosynthetic process;GO:0009190//cyclic nucleotide biosynthetic process;GO:0035556//intracellular signal transduction
ncbi_395340	201	264	163	821	828	890	8.055	7.46	6.845	31.326	27.047	26.873	7.45333	28.4153	1.93071	7.07885e-20	1.45549e-18	MergePeak_54609	15	20	19	96	103	111	0.820033	1.37889	1.38587	7.34496	8.86499	8.9113	1.19493	8.37375	2.80895	3.95e-20	9.2e-19	yes	Adcy5	adenylate cyclase type 5	Metabolism;Human Diseases;Environmental Information Processing;Organismal Systems;Human Diseases;Human Diseases;Environmental Information Processing;Environmental Information Processing;Metabolism;Environmental Information Processing;Environmental Information Processing;Organismal Systems;Organismal Systems;Human Diseases;Organismal Systems;Human Diseases;Organismal Systems;Organismal Systems;Org…	Global and overview maps;Cancer: overview;Signal transduction;Environmental adaptation;Infectious disease: viral;Infectious disease: viral;Signal transduction;Signal transduction;Nucleotide metabolism;Signal transduction;Signal transduction;Immune system;Endocrine system;Endocrine and metabolic disease;Endocrine system;Substance dependence;Circulatory system;Immune system;Circulatory system;Nervo…	ko01100//Metabolic pathways;ko05200//Pathways in cancer;ko04024//cAMP signaling pathway;ko04714//Thermogenesis;ko05163//Human cytomegalovirus infection;ko05166//Human T-cell leukemia virus 1 infection;ko04015//Rap1 signaling pathway;ko04022//cGMP-PKG signaling pathway;ko00230//Purine metabolism;ko04371//Apelin signaling pathway;ko04072//Phospholipase D signaling pathway;ko04062//Chemokine signali…	K08045;K08045;K08045;K08045;K08045;K08045;K08045;K08045;K08045;K08045;K08045;K08045;K08045;K08045;K08045;K08045;K08045;K08045;K08045;K08045;K08045;K08045;K08045;K08045;K08045;K08045;K08045;K08045;K08045;K08045;K08045;K08045;K08045;K08045;K08045;K08045;K08045;K08045;K08045;K08045;K08045;K08045;K08045;K08045;K08045;K08045;K08045;K08045;K08045;K08045;K08045;K08045;K08045;K08045	GO:0005886//plasma membrane	GO:0004016//adenylate cyclase activity;GO:0004383//guanylate cyclase activity	GO:0006171//cAMP biosynthetic process;GO:0006182//cGMP biosynthetic process;GO:0009190//cyclic nucleotide biosynthetic process;GO:0035556//intracellular signal transduction
ncbi_395340	201	264	163	821	828	890	8.055	7.46	6.845	31.326	27.047	26.873	7.45333	28.4153	1.93071	7.07885e-20	1.45549e-18	MergePeak_54610	150	119	97	386	274	323	3.05909	3.06061	2.63938	11.0171	8.79736	9.67345	2.91969	9.8293	1.75127	2.66e-28	1.3e-26	yes	Adcy5	adenylate cyclase type 5	Metabolism;Human Diseases;Environmental Information Processing;Organismal Systems;Human Diseases;Human Diseases;Environmental Information Processing;Environmental Information Processing;Metabolism;Environmental Information Processing;Environmental Information Processing;Organismal Systems;Organismal Systems;Human Diseases;Organismal Systems;Human Diseases;Organismal Systems;Organismal Systems;Org…	Global and overview maps;Cancer: overview;Signal transduction;Environmental adaptation;Infectious disease: viral;Infectious disease: viral;Signal transduction;Signal transduction;Nucleotide metabolism;Signal transduction;Signal transduction;Immune system;Endocrine system;Endocrine and metabolic disease;Endocrine system;Substance dependence;Circulatory system;Immune system;Circulatory system;Nervo…	ko01100//Metabolic pathways;ko05200//Pathways in cancer;ko04024//cAMP signaling pathway;ko04714//Thermogenesis;ko05163//Human cytomegalovirus infection;ko05166//Human T-cell leukemia virus 1 infection;ko04015//Rap1 signaling pathway;ko04022//cGMP-PKG signaling pathway;ko00230//Purine metabolism;ko04371//Apelin signaling pathway;ko04072//Phospholipase D signaling pathway;ko04062//Chemokine signali…	K08045;K08045;K08045;K08045;K08045;K08045;K08045;K08045;K08045;K08045;K08045;K08045;K08045;K08045;K08045;K08045;K08045;K08045;K08045;K08045;K08045;K08045;K08045;K08045;K08045;K08045;K08045;K08045;K08045;K08045;K08045;K08045;K08045;K08045;K08045;K08045;K08045;K08045;K08045;K08045;K08045;K08045;K08045;K08045;K08045;K08045;K08045;K08045;K08045;K08045;K08045;K08045;K08045;K08045	GO:0005886//plasma membrane	GO:0004016//adenylate cyclase activity;GO:0004383//guanylate cyclase activity	GO:0006171//cAMP biosynthetic process;GO:0006182//cGMP biosynthetic process;GO:0009190//cyclic nucleotide biosynthetic process;GO:0035556//intracellular signal transduction
ncbi_395340	201	264	163	821	828	890	8.055	7.46	6.845	31.326	27.047	26.873	7.45333	28.4153	1.93071	7.07885e-20	1.45549e-18	MergePeak_54611	18	15	21	74	26	71	1.0629	1.11705	1.6545	6.11547	2.4171	6.15682	1.27815	4.89646	1.93768	1.94e-06	7.57e-06	yes	Adcy5	adenylate cyclase type 5	Metabolism;Human Diseases;Environmental Information Processing;Organismal Systems;Human Diseases;Human Diseases;Environmental Information Processing;Environmental Information Processing;Metabolism;Environmental Information Processing;Environmental Information Processing;Organismal Systems;Organismal Systems;Human Diseases;Organismal Systems;Human Diseases;Organismal Systems;Organismal Systems;Org…	Global and overview maps;Cancer: overview;Signal transduction;Environmental adaptation;Infectious disease: viral;Infectious disease: viral;Signal transduction;Signal transduction;Nucleotide metabolism;Signal transduction;Signal transduction;Immune system;Endocrine system;Endocrine and metabolic disease;Endocrine system;Substance dependence;Circulatory system;Immune system;Circulatory system;Nervo…	ko01100//Metabolic pathways;ko05200//Pathways in cancer;ko04024//cAMP signaling pathway;ko04714//Thermogenesis;ko05163//Human cytomegalovirus infection;ko05166//Human T-cell leukemia virus 1 infection;ko04015//Rap1 signaling pathway;ko04022//cGMP-PKG signaling pathway;ko00230//Purine metabolism;ko04371//Apelin signaling pathway;ko04072//Phospholipase D signaling pathway;ko04062//Chemokine signali…	K08045;K08045;K08045;K08045;K08045;K08045;K08045;K08045;K08045;K08045;K08045;K08045;K08045;K08045;K08045;K08045;K08045;K08045;K08045;K08045;K08045;K08045;K08045;K08045;K08045;K08045;K08045;K08045;K08045;K08045;K08045;K08045;K08045;K08045;K08045;K08045;K08045;K08045;K08045;K08045;K08045;K08045;K08045;K08045;K08045;K08045;K08045;K08045;K08045;K08045;K08045;K08045;K08045;K08045	GO:0005886//plasma membrane	GO:0004016//adenylate cyclase activity;GO:0004383//guanylate cyclase activity	GO:0006171//cAMP biosynthetic process;GO:0006182//cGMP biosynthetic process;GO:0009190//cyclic nucleotide biosynthetic process;GO:0035556//intracellular signal transduction
ncbi_395340	201	264	163	821	828	890	8.055	7.46	6.845	31.326	27.047	26.873	7.45333	28.4153	1.93071	7.07885e-20	1.45549e-18	MergePeak_54612	83	70	58	176	147	142	1.45916	1.55197	1.36045	4.33028	4.06858	3.66599	1.45719	4.02162	1.46459	5.8e-13	5.9e-12	yes	Adcy5	adenylate cyclase type 5	Metabolism;Human Diseases;Environmental Information Processing;Organismal Systems;Human Diseases;Human Diseases;Environmental Information Processing;Environmental Information Processing;Metabolism;Environmental Information Processing;Environmental Information Processing;Organismal Systems;Organismal Systems;Human Diseases;Organismal Systems;Human Diseases;Organismal Systems;Organismal Systems;Org…	Global and overview maps;Cancer: overview;Signal transduction;Environmental adaptation;Infectious disease: viral;Infectious disease: viral;Signal transduction;Signal transduction;Nucleotide metabolism;Signal transduction;Signal transduction;Immune system;Endocrine system;Endocrine and metabolic disease;Endocrine system;Substance dependence;Circulatory system;Immune system;Circulatory system;Nervo…	ko01100//Metabolic pathways;ko05200//Pathways in cancer;ko04024//cAMP signaling pathway;ko04714//Thermogenesis;ko05163//Human cytomegalovirus infection;ko05166//Human T-cell leukemia virus 1 infection;ko04015//Rap1 signaling pathway;ko04022//cGMP-PKG signaling pathway;ko00230//Purine metabolism;ko04371//Apelin signaling pathway;ko04072//Phospholipase D signaling pathway;ko04062//Chemokine signali…	K08045;K08045;K08045;K08045;K08045;K08045;K08045;K08045;K08045;K08045;K08045;K08045;K08045;K08045;K08045;K08045;K08045;K08045;K08045;K08045;K08045;K08045;K08045;K08045;K08045;K08045;K08045;K08045;K08045;K08045;K08045;K08045;K08045;K08045;K08045;K08045;K08045;K08045;K08045;K08045;K08045;K08045;K08045;K08045;K08045;K08045;K08045;K08045;K08045;K08045;K08045;K08045;K08045;K08045	GO:0005886//plasma membrane	GO:0004016//adenylate cyclase activity;GO:0004383//guanylate cyclase activity	GO:0006171//cAMP biosynthetic process;GO:0006182//cGMP biosynthetic process;GO:0009190//cyclic nucleotide biosynthetic process;GO:0035556//intracellular signal transduction
ncbi_395340	201	264	163	821	828	890	8.055	7.46	6.845	31.326	27.047	26.873	7.45333	28.4153	1.93071	7.07885e-20	1.45549e-18	MergePeak_54614	68	58	77	156	111	143	3.30206	3.55193	4.9888	10.6018	8.48595	10.1974	3.9476	9.76172	1.30616	4.79e-09	2.85e-08	yes	Adcy5	adenylate cyclase type 5	Metabolism;Human Diseases;Environmental Information Processing;Organismal Systems;Human Diseases;Human Diseases;Environmental Information Processing;Environmental Information Processing;Metabolism;Environmental Information Processing;Environmental Information Processing;Organismal Systems;Organismal Systems;Human Diseases;Organismal Systems;Human Diseases;Organismal Systems;Organismal Systems;Org…	Global and overview maps;Cancer: overview;Signal transduction;Environmental adaptation;Infectious disease: viral;Infectious disease: viral;Signal transduction;Signal transduction;Nucleotide metabolism;Signal transduction;Signal transduction;Immune system;Endocrine system;Endocrine and metabolic disease;Endocrine system;Substance dependence;Circulatory system;Immune system;Circulatory system;Nervo…	ko01100//Metabolic pathways;ko05200//Pathways in cancer;ko04024//cAMP signaling pathway;ko04714//Thermogenesis;ko05163//Human cytomegalovirus infection;ko05166//Human T-cell leukemia virus 1 infection;ko04015//Rap1 signaling pathway;ko04022//cGMP-PKG signaling pathway;ko00230//Purine metabolism;ko04371//Apelin signaling pathway;ko04072//Phospholipase D signaling pathway;ko04062//Chemokine signali…	K08045;K08045;K08045;K08045;K08045;K08045;K08045;K08045;K08045;K08045;K08045;K08045;K08045;K08045;K08045;K08045;K08045;K08045;K08045;K08045;K08045;K08045;K08045;K08045;K08045;K08045;K08045;K08045;K08045;K08045;K08045;K08045;K08045;K08045;K08045;K08045;K08045;K08045;K08045;K08045;K08045;K08045;K08045;K08045;K08045;K08045;K08045;K08045;K08045;K08045;K08045;K08045;K08045;K08045	GO:0005886//plasma membrane	GO:0004016//adenylate cyclase activity;GO:0004383//guanylate cyclase activity	GO:0006171//cAMP biosynthetic process;GO:0006182//cGMP biosynthetic process;GO:0009190//cyclic nucleotide biosynthetic process;GO:0035556//intracellular signal transduction
ncbi_395340	201	264	163	821	828	890	8.055	7.46	6.845	31.326	27.047	26.873	7.45333	28.4153	1.93071	7.07885e-20	1.45549e-18	MergePeak_54616	26	10	10	85	49	74	1.9671	0.954144	1.00944	9.00017	5.83648	8.22174	1.31023	7.68613	2.55244	1.81e-11	1.52e-10	yes	Adcy5	adenylate cyclase type 5	Metabolism;Human Diseases;Environmental Information Processing;Organismal Systems;Human Diseases;Human Diseases;Environmental Information Processing;Environmental Information Processing;Metabolism;Environmental Information Processing;Environmental Information Processing;Organismal Systems;Organismal Systems;Human Diseases;Organismal Systems;Human Diseases;Organismal Systems;Organismal Systems;Org…	Global and overview maps;Cancer: overview;Signal transduction;Environmental adaptation;Infectious disease: viral;Infectious disease: viral;Signal transduction;Signal transduction;Nucleotide metabolism;Signal transduction;Signal transduction;Immune system;Endocrine system;Endocrine and metabolic disease;Endocrine system;Substance dependence;Circulatory system;Immune system;Circulatory system;Nervo…	ko01100//Metabolic pathways;ko05200//Pathways in cancer;ko04024//cAMP signaling pathway;ko04714//Thermogenesis;ko05163//Human cytomegalovirus infection;ko05166//Human T-cell leukemia virus 1 infection;ko04015//Rap1 signaling pathway;ko04022//cGMP-PKG signaling pathway;ko00230//Purine metabolism;ko04371//Apelin signaling pathway;ko04072//Phospholipase D signaling pathway;ko04062//Chemokine signali…	K08045;K08045;K08045;K08045;K08045;K08045;K08045;K08045;K08045;K08045;K08045;K08045;K08045;K08045;K08045;K08045;K08045;K08045;K08045;K08045;K08045;K08045;K08045;K08045;K08045;K08045;K08045;K08045;K08045;K08045;K08045;K08045;K08045;K08045;K08045;K08045;K08045;K08045;K08045;K08045;K08045;K08045;K08045;K08045;K08045;K08045;K08045;K08045;K08045;K08045;K08045;K08045;K08045;K08045	GO:0005886//plasma membrane	GO:0004016//adenylate cyclase activity;GO:0004383//guanylate cyclase activity	GO:0006171//cAMP biosynthetic process;GO:0006182//cGMP biosynthetic process;GO:0009190//cyclic nucleotide biosynthetic process;GO:0035556//intracellular signal transduction
ncbi_395340	201	264	163	821	828	890	8.055	7.46	6.845	31.326	27.047	26.873	7.45333	28.4153	1.93071	7.07885e-20	1.45549e-18	MergePeak_54617	19	21	5	62	53	68	0.793103	1.10549	0.278468	3.62198	3.48299	4.16834	0.725687	3.75777	2.37246	1.74e-09	1.1e-08	yes	Adcy5	adenylate cyclase type 5	Metabolism;Human Diseases;Environmental Information Processing;Organismal Systems;Human Diseases;Human Diseases;Environmental Information Processing;Environmental Information Processing;Metabolism;Environmental Information Processing;Environmental Information Processing;Organismal Systems;Organismal Systems;Human Diseases;Organismal Systems;Human Diseases;Organismal Systems;Organismal Systems;Org…	Global and overview maps;Cancer: overview;Signal transduction;Environmental adaptation;Infectious disease: viral;Infectious disease: viral;Signal transduction;Signal transduction;Nucleotide metabolism;Signal transduction;Signal transduction;Immune system;Endocrine system;Endocrine and metabolic disease;Endocrine system;Substance dependence;Circulatory system;Immune system;Circulatory system;Nervo…	ko01100//Metabolic pathways;ko05200//Pathways in cancer;ko04024//cAMP signaling pathway;ko04714//Thermogenesis;ko05163//Human cytomegalovirus infection;ko05166//Human T-cell leukemia virus 1 infection;ko04015//Rap1 signaling pathway;ko04022//cGMP-PKG signaling pathway;ko00230//Purine metabolism;ko04371//Apelin signaling pathway;ko04072//Phospholipase D signaling pathway;ko04062//Chemokine signali…	K08045;K08045;K08045;K08045;K08045;K08045;K08045;K08045;K08045;K08045;K08045;K08045;K08045;K08045;K08045;K08045;K08045;K08045;K08045;K08045;K08045;K08045;K08045;K08045;K08045;K08045;K08045;K08045;K08045;K08045;K08045;K08045;K08045;K08045;K08045;K08045;K08045;K08045;K08045;K08045;K08045;K08045;K08045;K08045;K08045;K08045;K08045;K08045;K08045;K08045;K08045;K08045;K08045;K08045	GO:0005886//plasma membrane	GO:0004016//adenylate cyclase activity;GO:0004383//guanylate cyclase activity	GO:0006171//cAMP biosynthetic process;GO:0006182//cGMP biosynthetic process;GO:0009190//cyclic nucleotide biosynthetic process;GO:0035556//intracellular signal transduction
ncbi_395340	201	264	163	821	828	890	8.055	7.46	6.845	31.326	27.047	26.873	7.45333	28.4153	1.93071	7.07885e-20	1.45549e-18	MergePeak_54619	42	7	24	86	68	67	2.62653	0.552066	2.0025	7.52678	6.69488	6.15298	1.72703	6.79154	1.97545	1.32e-07	6.26e-07	yes	Adcy5	adenylate cyclase type 5	Metabolism;Human Diseases;Environmental Information Processing;Organismal Systems;Human Diseases;Human Diseases;Environmental Information Processing;Environmental Information Processing;Metabolism;Environmental Information Processing;Environmental Information Processing;Organismal Systems;Organismal Systems;Human Diseases;Organismal Systems;Human Diseases;Organismal Systems;Organismal Systems;Org…	Global and overview maps;Cancer: overview;Signal transduction;Environmental adaptation;Infectious disease: viral;Infectious disease: viral;Signal transduction;Signal transduction;Nucleotide metabolism;Signal transduction;Signal transduction;Immune system;Endocrine system;Endocrine and metabolic disease;Endocrine system;Substance dependence;Circulatory system;Immune system;Circulatory system;Nervo…	ko01100//Metabolic pathways;ko05200//Pathways in cancer;ko04024//cAMP signaling pathway;ko04714//Thermogenesis;ko05163//Human cytomegalovirus infection;ko05166//Human T-cell leukemia virus 1 infection;ko04015//Rap1 signaling pathway;ko04022//cGMP-PKG signaling pathway;ko00230//Purine metabolism;ko04371//Apelin signaling pathway;ko04072//Phospholipase D signaling pathway;ko04062//Chemokine signali…	K08045;K08045;K08045;K08045;K08045;K08045;K08045;K08045;K08045;K08045;K08045;K08045;K08045;K08045;K08045;K08045;K08045;K08045;K08045;K08045;K08045;K08045;K08045;K08045;K08045;K08045;K08045;K08045;K08045;K08045;K08045;K08045;K08045;K08045;K08045;K08045;K08045;K08045;K08045;K08045;K08045;K08045;K08045;K08045;K08045;K08045;K08045;K08045;K08045;K08045;K08045;K08045;K08045;K08045	GO:0005886//plasma membrane	GO:0004016//adenylate cyclase activity;GO:0004383//guanylate cyclase activity	GO:0006171//cAMP biosynthetic process;GO:0006182//cGMP biosynthetic process;GO:0009190//cyclic nucleotide biosynthetic process;GO:0035556//intracellular signal transduction
ncbi_395340	201	264	163	821	828	890	8.055	7.46	6.845	31.326	27.047	26.873	7.45333	28.4153	1.93071	7.07885e-20	1.45549e-18	MergePeak_54621	31	25	37	105	64	79	1.31342	1.3358	2.09157	6.226	4.26897	4.91527	1.58026	5.13675	1.70069	1.14e-08	6.44e-08	yes	Adcy5	adenylate cyclase type 5	Metabolism;Human Diseases;Environmental Information Processing;Organismal Systems;Human Diseases;Human Diseases;Environmental Information Processing;Environmental Information Processing;Metabolism;Environmental Information Processing;Environmental Information Processing;Organismal Systems;Organismal Systems;Human Diseases;Organismal Systems;Human Diseases;Organismal Systems;Organismal Systems;Org…	Global and overview maps;Cancer: overview;Signal transduction;Environmental adaptation;Infectious disease: viral;Infectious disease: viral;Signal transduction;Signal transduction;Nucleotide metabolism;Signal transduction;Signal transduction;Immune system;Endocrine system;Endocrine and metabolic disease;Endocrine system;Substance dependence;Circulatory system;Immune system;Circulatory system;Nervo…	ko01100//Metabolic pathways;ko05200//Pathways in cancer;ko04024//cAMP signaling pathway;ko04714//Thermogenesis;ko05163//Human cytomegalovirus infection;ko05166//Human T-cell leukemia virus 1 infection;ko04015//Rap1 signaling pathway;ko04022//cGMP-PKG signaling pathway;ko00230//Purine metabolism;ko04371//Apelin signaling pathway;ko04072//Phospholipase D signaling pathway;ko04062//Chemokine signali…	K08045;K08045;K08045;K08045;K08045;K08045;K08045;K08045;K08045;K08045;K08045;K08045;K08045;K08045;K08045;K08045;K08045;K08045;K08045;K08045;K08045;K08045;K08045;K08045;K08045;K08045;K08045;K08045;K08045;K08045;K08045;K08045;K08045;K08045;K08045;K08045;K08045;K08045;K08045;K08045;K08045;K08045;K08045;K08045;K08045;K08045;K08045;K08045;K08045;K08045;K08045;K08045;K08045;K08045	GO:0005886//plasma membrane	GO:0004016//adenylate cyclase activity;GO:0004383//guanylate cyclase activity	GO:0006171//cAMP biosynthetic process;GO:0006182//cGMP biosynthetic process;GO:0009190//cyclic nucleotide biosynthetic process;GO:0035556//intracellular signal transduction
ncbi_395340	201	264	163	821	828	890	8.055	7.46	6.845	31.326	27.047	26.873	7.45333	28.4153	1.93071	7.07885e-20	1.45549e-18	MergePeak_54622	251	120	125	353	268	336	3.59576	2.168	2.38922	7.07734	6.0444	7.06862	2.71766	6.73012	1.30827	2.68e-13	2.84e-12	yes	Adcy5	adenylate cyclase type 5	Metabolism;Human Diseases;Environmental Information Processing;Organismal Systems;Human Diseases;Human Diseases;Environmental Information Processing;Environmental Information Processing;Metabolism;Environmental Information Processing;Environmental Information Processing;Organismal Systems;Organismal Systems;Human Diseases;Organismal Systems;Human Diseases;Organismal Systems;Organismal Systems;Org…	Global and overview maps;Cancer: overview;Signal transduction;Environmental adaptation;Infectious disease: viral;Infectious disease: viral;Signal transduction;Signal transduction;Nucleotide metabolism;Signal transduction;Signal transduction;Immune system;Endocrine system;Endocrine and metabolic disease;Endocrine system;Substance dependence;Circulatory system;Immune system;Circulatory system;Nervo…	ko01100//Metabolic pathways;ko05200//Pathways in cancer;ko04024//cAMP signaling pathway;ko04714//Thermogenesis;ko05163//Human cytomegalovirus infection;ko05166//Human T-cell leukemia virus 1 infection;ko04015//Rap1 signaling pathway;ko04022//cGMP-PKG signaling pathway;ko00230//Purine metabolism;ko04371//Apelin signaling pathway;ko04072//Phospholipase D signaling pathway;ko04062//Chemokine signali…	K08045;K08045;K08045;K08045;K08045;K08045;K08045;K08045;K08045;K08045;K08045;K08045;K08045;K08045;K08045;K08045;K08045;K08045;K08045;K08045;K08045;K08045;K08045;K08045;K08045;K08045;K08045;K08045;K08045;K08045;K08045;K08045;K08045;K08045;K08045;K08045;K08045;K08045;K08045;K08045;K08045;K08045;K08045;K08045;K08045;K08045;K08045;K08045;K08045;K08045;K08045;K08045;K08045;K08045	GO:0005886//plasma membrane	GO:0004016//adenylate cyclase activity;GO:0004383//guanylate cyclase activity	GO:0006171//cAMP biosynthetic process;GO:0006182//cGMP biosynthetic process;GO:0009190//cyclic nucleotide biosynthetic process;GO:0035556//intracellular signal transduction
ncbi_395340	201	264	163	821	828	890	8.055	7.46	6.845	31.326	27.047	26.873	7.45333	28.4153	1.93071	7.07885e-20	1.45549e-18	MergePeak_54623	23	19	1	129	58	109	1.065	1.10952	0.06178	8.35966	4.22814	7.41183	0.745432	6.66654	3.16079	0.000545	0.00134	yes	Adcy5	adenylate cyclase type 5	Metabolism;Human Diseases;Environmental Information Processing;Organismal Systems;Human Diseases;Human Diseases;Environmental Information Processing;Environmental Information Processing;Metabolism;Environmental Information Processing;Environmental Information Processing;Organismal Systems;Organismal Systems;Human Diseases;Organismal Systems;Human Diseases;Organismal Systems;Organismal Systems;Org…	Global and overview maps;Cancer: overview;Signal transduction;Environmental adaptation;Infectious disease: viral;Infectious disease: viral;Signal transduction;Signal transduction;Nucleotide metabolism;Signal transduction;Signal transduction;Immune system;Endocrine system;Endocrine and metabolic disease;Endocrine system;Substance dependence;Circulatory system;Immune system;Circulatory system;Nervo…	ko01100//Metabolic pathways;ko05200//Pathways in cancer;ko04024//cAMP signaling pathway;ko04714//Thermogenesis;ko05163//Human cytomegalovirus infection;ko05166//Human T-cell leukemia virus 1 infection;ko04015//Rap1 signaling pathway;ko04022//cGMP-PKG signaling pathway;ko00230//Purine metabolism;ko04371//Apelin signaling pathway;ko04072//Phospholipase D signaling pathway;ko04062//Chemokine signali…	K08045;K08045;K08045;K08045;K08045;K08045;K08045;K08045;K08045;K08045;K08045;K08045;K08045;K08045;K08045;K08045;K08045;K08045;K08045;K08045;K08045;K08045;K08045;K08045;K08045;K08045;K08045;K08045;K08045;K08045;K08045;K08045;K08045;K08045;K08045;K08045;K08045;K08045;K08045;K08045;K08045;K08045;K08045;K08045;K08045;K08045;K08045;K08045;K08045;K08045;K08045;K08045;K08045;K08045	GO:0005886//plasma membrane	GO:0004016//adenylate cyclase activity;GO:0004383//guanylate cyclase activity	GO:0006171//cAMP biosynthetic process;GO:0006182//cGMP biosynthetic process;GO:0009190//cyclic nucleotide biosynthetic process;GO:0035556//intracellular signal transduction
ncbi_395340	201	264	163	821	828	890	8.055	7.46	6.845	31.326	27.047	26.873	7.45333	28.4153	1.93071	7.07885e-20	1.45549e-18	MergePeak_54624	34	10	32	86	44	77	1.22598	0.454741	1.53951	4.33991	2.4978	4.0773	1.07341	3.63834	1.76108	2.18e-06	8.43e-06	yes	Adcy5	adenylate cyclase type 5	Metabolism;Human Diseases;Environmental Information Processing;Organismal Systems;Human Diseases;Human Diseases;Environmental Information Processing;Environmental Information Processing;Metabolism;Environmental Information Processing;Environmental Information Processing;Organismal Systems;Organismal Systems;Human Diseases;Organismal Systems;Human Diseases;Organismal Systems;Organismal Systems;Org…	Global and overview maps;Cancer: overview;Signal transduction;Environmental adaptation;Infectious disease: viral;Infectious disease: viral;Signal transduction;Signal transduction;Nucleotide metabolism;Signal transduction;Signal transduction;Immune system;Endocrine system;Endocrine and metabolic disease;Endocrine system;Substance dependence;Circulatory system;Immune system;Circulatory system;Nervo…	ko01100//Metabolic pathways;ko05200//Pathways in cancer;ko04024//cAMP signaling pathway;ko04714//Thermogenesis;ko05163//Human cytomegalovirus infection;ko05166//Human T-cell leukemia virus 1 infection;ko04015//Rap1 signaling pathway;ko04022//cGMP-PKG signaling pathway;ko00230//Purine metabolism;ko04371//Apelin signaling pathway;ko04072//Phospholipase D signaling pathway;ko04062//Chemokine signali…	K08045;K08045;K08045;K08045;K08045;K08045;K08045;K08045;K08045;K08045;K08045;K08045;K08045;K08045;K08045;K08045;K08045;K08045;K08045;K08045;K08045;K08045;K08045;K08045;K08045;K08045;K08045;K08045;K08045;K08045;K08045;K08045;K08045;K08045;K08045;K08045;K08045;K08045;K08045;K08045;K08045;K08045;K08045;K08045;K08045;K08045;K08045;K08045;K08045;K08045;K08045;K08045;K08045;K08045	GO:0005886//plasma membrane	GO:0004016//adenylate cyclase activity;GO:0004383//guanylate cyclase activity	GO:0006171//cAMP biosynthetic process;GO:0006182//cGMP biosynthetic process;GO:0009190//cyclic nucleotide biosynthetic process;GO:0035556//intracellular signal transduction
ncbi_395340	201	264	163	821	828	890	8.055	7.46	6.845	31.326	27.047	26.873	7.45333	28.4153	1.93071	7.07885e-20	1.45549e-18	MergePeak_54625	40	40	40	85	67	86	1.71185	2.15887	2.284	5.09101	4.51422	5.40484	2.05157	5.00336	1.28617	2e-06	7.77e-06	yes	Adcy5	adenylate cyclase type 5	Metabolism;Human Diseases;Environmental Information Processing;Organismal Systems;Human Diseases;Human Diseases;Environmental Information Processing;Environmental Information Processing;Metabolism;Environmental Information Processing;Environmental Information Processing;Organismal Systems;Organismal Systems;Human Diseases;Organismal Systems;Human Diseases;Organismal Systems;Organismal Systems;Org…	Global and overview maps;Cancer: overview;Signal transduction;Environmental adaptation;Infectious disease: viral;Infectious disease: viral;Signal transduction;Signal transduction;Nucleotide metabolism;Signal transduction;Signal transduction;Immune system;Endocrine system;Endocrine and metabolic disease;Endocrine system;Substance dependence;Circulatory system;Immune system;Circulatory system;Nervo…	ko01100//Metabolic pathways;ko05200//Pathways in cancer;ko04024//cAMP signaling pathway;ko04714//Thermogenesis;ko05163//Human cytomegalovirus infection;ko05166//Human T-cell leukemia virus 1 infection;ko04015//Rap1 signaling pathway;ko04022//cGMP-PKG signaling pathway;ko00230//Purine metabolism;ko04371//Apelin signaling pathway;ko04072//Phospholipase D signaling pathway;ko04062//Chemokine signali…	K08045;K08045;K08045;K08045;K08045;K08045;K08045;K08045;K08045;K08045;K08045;K08045;K08045;K08045;K08045;K08045;K08045;K08045;K08045;K08045;K08045;K08045;K08045;K08045;K08045;K08045;K08045;K08045;K08045;K08045;K08045;K08045;K08045;K08045;K08045;K08045;K08045;K08045;K08045;K08045;K08045;K08045;K08045;K08045;K08045;K08045;K08045;K08045;K08045;K08045;K08045;K08045;K08045;K08045	GO:0005886//plasma membrane	GO:0004016//adenylate cyclase activity;GO:0004383//guanylate cyclase activity	GO:0006171//cAMP biosynthetic process;GO:0006182//cGMP biosynthetic process;GO:0009190//cyclic nucleotide biosynthetic process;GO:0035556//intracellular signal transduction
ncbi_395340	201	264	163	821	828	890	8.055	7.46	6.845	31.326	27.047	26.873	7.45333	28.4153	1.93071	7.07885e-20	1.45549e-18	MergePeak_54627	519	401	424	970	733	925	11.1762	10.8901	12.1821	29.2332	24.8503	29.2514	11.4161	27.7783	1.28289	2.34e-35	2.01e-33	yes	Adcy5	adenylate cyclase type 5	Metabolism;Human Diseases;Environmental Information Processing;Organismal Systems;Human Diseases;Human Diseases;Environmental Information Processing;Environmental Information Processing;Metabolism;Environmental Information Processing;Environmental Information Processing;Organismal Systems;Organismal Systems;Human Diseases;Organismal Systems;Human Diseases;Organismal Systems;Organismal Systems;Org…	Global and overview maps;Cancer: overview;Signal transduction;Environmental adaptation;Infectious disease: viral;Infectious disease: viral;Signal transduction;Signal transduction;Nucleotide metabolism;Signal transduction;Signal transduction;Immune system;Endocrine system;Endocrine and metabolic disease;Endocrine system;Substance dependence;Circulatory system;Immune system;Circulatory system;Nervo…	ko01100//Metabolic pathways;ko05200//Pathways in cancer;ko04024//cAMP signaling pathway;ko04714//Thermogenesis;ko05163//Human cytomegalovirus infection;ko05166//Human T-cell leukemia virus 1 infection;ko04015//Rap1 signaling pathway;ko04022//cGMP-PKG signaling pathway;ko00230//Purine metabolism;ko04371//Apelin signaling pathway;ko04072//Phospholipase D signaling pathway;ko04062//Chemokine signali…	K08045;K08045;K08045;K08045;K08045;K08045;K08045;K08045;K08045;K08045;K08045;K08045;K08045;K08045;K08045;K08045;K08045;K08045;K08045;K08045;K08045;K08045;K08045;K08045;K08045;K08045;K08045;K08045;K08045;K08045;K08045;K08045;K08045;K08045;K08045;K08045;K08045;K08045;K08045;K08045;K08045;K08045;K08045;K08045;K08045;K08045;K08045;K08045;K08045;K08045;K08045;K08045;K08045;K08045	GO:0005886//plasma membrane	GO:0004016//adenylate cyclase activity;GO:0004383//guanylate cyclase activity	GO:0006171//cAMP biosynthetic process;GO:0006182//cGMP biosynthetic process;GO:0009190//cyclic nucleotide biosynthetic process;GO:0035556//intracellular signal transduction
ncbi_395340	201	264	163	821	828	890	8.055	7.46	6.845	31.326	27.047	26.873	7.45333	28.4153	1.93071	7.07885e-20	1.45549e-18	MergePeak_54632	64	27	31	88	76	67	2.4934	1.32659	1.6114	4.79814	4.66152	3.83324	1.81046	4.43096	1.29126	1.56e-05	5.18e-05	yes	Adcy5	adenylate cyclase type 5	Metabolism;Human Diseases;Environmental Information Processing;Organismal Systems;Human Diseases;Human Diseases;Environmental Information Processing;Environmental Information Processing;Metabolism;Environmental Information Processing;Environmental Information Processing;Organismal Systems;Organismal Systems;Human Diseases;Organismal Systems;Human Diseases;Organismal Systems;Organismal Systems;Org…	Global and overview maps;Cancer: overview;Signal transduction;Environmental adaptation;Infectious disease: viral;Infectious disease: viral;Signal transduction;Signal transduction;Nucleotide metabolism;Signal transduction;Signal transduction;Immune system;Endocrine system;Endocrine and metabolic disease;Endocrine system;Substance dependence;Circulatory system;Immune system;Circulatory system;Nervo…	ko01100//Metabolic pathways;ko05200//Pathways in cancer;ko04024//cAMP signaling pathway;ko04714//Thermogenesis;ko05163//Human cytomegalovirus infection;ko05166//Human T-cell leukemia virus 1 infection;ko04015//Rap1 signaling pathway;ko04022//cGMP-PKG signaling pathway;ko00230//Purine metabolism;ko04371//Apelin signaling pathway;ko04072//Phospholipase D signaling pathway;ko04062//Chemokine signali…	K08045;K08045;K08045;K08045;K08045;K08045;K08045;K08045;K08045;K08045;K08045;K08045;K08045;K08045;K08045;K08045;K08045;K08045;K08045;K08045;K08045;K08045;K08045;K08045;K08045;K08045;K08045;K08045;K08045;K08045;K08045;K08045;K08045;K08045;K08045;K08045;K08045;K08045;K08045;K08045;K08045;K08045;K08045;K08045;K08045;K08045;K08045;K08045;K08045;K08045;K08045;K08045;K08045;K08045	GO:0005886//plasma membrane	GO:0004016//adenylate cyclase activity;GO:0004383//guanylate cyclase activity	GO:0006171//cAMP biosynthetic process;GO:0006182//cGMP biosynthetic process;GO:0009190//cyclic nucleotide biosynthetic process;GO:0035556//intracellular signal transduction
ncbi_395340	201	264	163	821	828	890	8.055	7.46	6.845	31.326	27.047	26.873	7.45333	28.4153	1.93071	7.07885e-20	1.45549e-18	MergePeak_54636	66	50	65	315	226	325	1.77544	1.69626	2.33294	11.859	9.5713	12.8387	1.93488	11.423	2.56163	4.93e-40	6.07e-38	yes	Adcy5	adenylate cyclase type 5	Metabolism;Human Diseases;Environmental Information Processing;Organismal Systems;Human Diseases;Human Diseases;Environmental Information Processing;Environmental Information Processing;Metabolism;Environmental Information Processing;Environmental Information Processing;Organismal Systems;Organismal Systems;Human Diseases;Organismal Systems;Human Diseases;Organismal Systems;Organismal Systems;Org…	Global and overview maps;Cancer: overview;Signal transduction;Environmental adaptation;Infectious disease: viral;Infectious disease: viral;Signal transduction;Signal transduction;Nucleotide metabolism;Signal transduction;Signal transduction;Immune system;Endocrine system;Endocrine and metabolic disease;Endocrine system;Substance dependence;Circulatory system;Immune system;Circulatory system;Nervo…	ko01100//Metabolic pathways;ko05200//Pathways in cancer;ko04024//cAMP signaling pathway;ko04714//Thermogenesis;ko05163//Human cytomegalovirus infection;ko05166//Human T-cell leukemia virus 1 infection;ko04015//Rap1 signaling pathway;ko04022//cGMP-PKG signaling pathway;ko00230//Purine metabolism;ko04371//Apelin signaling pathway;ko04072//Phospholipase D signaling pathway;ko04062//Chemokine signali…	K08045;K08045;K08045;K08045;K08045;K08045;K08045;K08045;K08045;K08045;K08045;K08045;K08045;K08045;K08045;K08045;K08045;K08045;K08045;K08045;K08045;K08045;K08045;K08045;K08045;K08045;K08045;K08045;K08045;K08045;K08045;K08045;K08045;K08045;K08045;K08045;K08045;K08045;K08045;K08045;K08045;K08045;K08045;K08045;K08045;K08045;K08045;K08045;K08045;K08045;K08045;K08045;K08045;K08045	GO:0005886//plasma membrane	GO:0004016//adenylate cyclase activity;GO:0004383//guanylate cyclase activity	GO:0006171//cAMP biosynthetic process;GO:0006182//cGMP biosynthetic process;GO:0009190//cyclic nucleotide biosynthetic process;GO:0035556//intracellular signal transduction
ncbi_395340	201	264	163	821	828	890	8.055	7.46	6.845	31.326	27.047	26.873	7.45333	28.4153	1.93071	7.07885e-20	1.45549e-18	MergePeak_54637	145	126	140	270	216	260	4.38033	4.80031	5.64281	11.4151	10.2729	11.5343	4.94115	11.0741	1.16427	7.49e-13	7.53e-12	yes	Adcy5	adenylate cyclase type 5	Metabolism;Human Diseases;Environmental Information Processing;Organismal Systems;Human Diseases;Human Diseases;Environmental Information Processing;Environmental Information Processing;Metabolism;Environmental Information Processing;Environmental Information Processing;Organismal Systems;Organismal Systems;Human Diseases;Organismal Systems;Human Diseases;Organismal Systems;Organismal Systems;Org…	Global and overview maps;Cancer: overview;Signal transduction;Environmental adaptation;Infectious disease: viral;Infectious disease: viral;Signal transduction;Signal transduction;Nucleotide metabolism;Signal transduction;Signal transduction;Immune system;Endocrine system;Endocrine and metabolic disease;Endocrine system;Substance dependence;Circulatory system;Immune system;Circulatory system;Nervo…	ko01100//Metabolic pathways;ko05200//Pathways in cancer;ko04024//cAMP signaling pathway;ko04714//Thermogenesis;ko05163//Human cytomegalovirus infection;ko05166//Human T-cell leukemia virus 1 infection;ko04015//Rap1 signaling pathway;ko04022//cGMP-PKG signaling pathway;ko00230//Purine metabolism;ko04371//Apelin signaling pathway;ko04072//Phospholipase D signaling pathway;ko04062//Chemokine signali…	K08045;K08045;K08045;K08045;K08045;K08045;K08045;K08045;K08045;K08045;K08045;K08045;K08045;K08045;K08045;K08045;K08045;K08045;K08045;K08045;K08045;K08045;K08045;K08045;K08045;K08045;K08045;K08045;K08045;K08045;K08045;K08045;K08045;K08045;K08045;K08045;K08045;K08045;K08045;K08045;K08045;K08045;K08045;K08045;K08045;K08045;K08045;K08045;K08045;K08045;K08045;K08045;K08045;K08045	GO:0005886//plasma membrane	GO:0004016//adenylate cyclase activity;GO:0004383//guanylate cyclase activity	GO:0006171//cAMP biosynthetic process;GO:0006182//cGMP biosynthetic process;GO:0009190//cyclic nucleotide biosynthetic process;GO:0035556//intracellular signal transduction
ncbi_395358	99	139	94	902	1125	1198	6.02	6.106	5.458	47.409	52.781	51.665	5.86133	50.6183	3.11036	1.98728e-46	1.19127e-44	MergePeak_60922	93	59	49	122	151	122	2.52986	2.02407	1.77844	4.64464	6.46684	4.87362	2.11079	5.32836	1.33591	9.47e-09	5.39e-08	yes	BCHE	cholinesterase precursor	-	-	-	-	-	GO:0016787//hydrolase activity	-
ncbi_395358	99	139	94	902	1125	1198	6.02	6.106	5.458	47.409	52.781	51.665	5.86133	50.6183	3.11036	1.98728e-46	1.19127e-44	MergePeak_60924	114	81	103	201	170	214	4.07594	3.65232	4.91348	10.0577	9.56915	11.2361	4.21392	10.2876	1.28768	3.11e-12	2.89e-11	yes	BCHE	cholinesterase precursor	-	-	-	-	-	GO:0016787//hydrolase activity	-
ncbi_395358	99	139	94	902	1125	1198	6.02	6.106	5.458	47.409	52.781	51.665	5.86133	50.6183	3.11036	1.98728e-46	1.19127e-44	MergePeak_60925	16	17	13	74	29	65	0.504949	0.676607	0.547394	3.26842	1.44088	3.01244	0.576317	2.57391	2.15903	1.02e-07	4.93e-07	yes	BCHE	cholinesterase precursor	-	-	-	-	-	GO:0016787//hydrolase activity	-
ncbi_395358	99	139	94	902	1125	1198	6.02	6.106	5.458	47.409	52.781	51.665	5.86133	50.6183	3.11036	1.98728e-46	1.19127e-44	MergePeak_60926	36	13	33	75	109	96	1.39612	0.635805	1.70751	4.07061	6.655	5.46726	1.24648	5.39762	2.11447	6.33e-11	4.93e-10	yes	BCHE	cholinesterase precursor	-	-	-	-	-	GO:0016787//hydrolase activity	-
ncbi_395358	99	139	94	902	1125	1198	6.02	6.106	5.458	47.409	52.781	51.665	5.86133	50.6183	3.11036	1.98728e-46	1.19127e-44	MergePeak_60927	7	20	4	58	55	86	0.349945	1.26093	0.266803	4.05796	4.32878	6.31362	0.625894	4.90012	2.96883	1.64e-11	1.38e-10	yes	BCHE	cholinesterase precursor	-	-	-	-	-	GO:0016787//hydrolase activity	-
ncbi_395372	2641	4070	2689	6452	7744	8049	86.764	92.809	90.113	204.318	208.028	200.767	89.8953	204.371	1.18487	9.51926e-09	8.28679e-08	MergePeak_81136	54	30	19	100	45	56	3.19985	2.24191	1.50217	8.29304	4.19807	4.87306	2.31464	5.78806	1.32229	0.000185	0.000498	yes	CLSTN1	calsyntenin-1 precursor	-	-	-	-	GO:0016020//membrane;GO:0016021//integral component of membrane;GO:0033179//proton-transporting V-type ATPase, V0 domain	GO:0005509//calcium ion binding;GO:0005515//protein binding;GO:0015078//hydrogen ion transmembrane transporter activity;GO:0046873//metal ion transmembrane transporter activity	GO:0000917//barrier septum assembly;GO:0006270//DNA replication initiation;GO:0007156//homophilic cell adhesion via plasma membrane adhesion molecules;GO:0030001//metal ion transport;GO:0055085//transmembrane transport;GO:1902600//hydrogen ion transmembrane transport
ncbi_395390	78	127	77	177	223	241	7.448	8.55	7.704	16.091	17.355	17.337	7.90067	16.9277	1.09934	1.33815e-05	8.03336e-05	MergePeak_9527	47	41	48	73	69	83	1.40233	1.54276	1.91084	3.04828	3.24118	3.63672	1.61864	3.30873	1.03149	0.00012	0.000336	yes	RBBP7	RB binding protein 7%2C chromatin remodeling factor	-	-	-	-	-	GO:0005198//structural molecule activity;GO:0005515//protein binding	-
ncbi_395421	68	98	61	6168	7451	7966	6.596	6.703	6.201	569.641	589.115	582.177	6.5	580.311	6.48024	6.59893e-182	1.79326e-178	MergePeak_81973	742	588	534	1183	945	1092	14.2735	14.2647	13.7055	31.8485	28.6193	30.848	14.0812	30.4386	1.11213	5.24e-37	5.12e-35	yes	STAR	steroidogenic acute regulatory protein%2C mitochondrial precursor	-	-	-	-	-	GO:0008289//lipid binding	-
ncbi_395421	68	98	61	6168	7451	7966	6.596	6.703	6.201	569.641	589.115	582.177	6.5	580.311	6.48024	6.59893e-182	1.79326e-178	MergePeak_81974	106	83	66	214	162	180	6.93598	6.84921	5.76202	19.5972	16.6885	17.2963	6.51574	17.8607	1.45479	1.96e-14	2.42e-13	yes	STAR	steroidogenic acute regulatory protein%2C mitochondrial precursor	-	-	-	-	-	GO:0008289//lipid binding	-
ncbi_395433	18	28	24	101	110	110	0.785	0.899	1.226	4.553	3.997	3.927	0.97	4.159	2.10018	1.4799e-11	1.66527e-10	MergePeak_10413	211	129	108	338	217	329	6.20814	4.78662	4.23967	13.9179	10.0517	14.2152	5.07815	12.7283	1.32566	3.14e-13	3.31e-12	yes	NPAS2	neuronal PAS domain protein 2%2C transcript variant X7	Organismal Systems	Environmental adaptation	ko04710//Circadian rhythm	K09026	-	GO:0004871//signal transducer activity;GO:0005515//protein binding;GO:0046983//protein dimerization activity	GO:0006355//regulation of transcription, DNA-templated;GO:0007165//signal transduction
ncbi_395433	18	28	24	101	110	110	0.785	0.899	1.226	4.553	3.997	3.927	0.97	4.159	2.10018	1.4799e-11	1.66527e-10	MergePeak_10414	37	49	25	81	82	76	2.67971	4.47551	2.41576	8.21011	9.34977	8.0831	3.19033	8.54766	1.42182	1.1e-06	4.47e-06	yes	NPAS2	neuronal PAS domain protein 2%2C transcript variant X7	Organismal Systems	Environmental adaptation	ko04710//Circadian rhythm	K09026	-	GO:0004871//signal transducer activity;GO:0005515//protein binding;GO:0046983//protein dimerization activity	GO:0006355//regulation of transcription, DNA-templated;GO:0007165//signal transduction
ncbi_395433	18	28	24	101	110	110	0.785	0.899	1.226	4.553	3.997	3.927	0.97	4.159	2.10018	1.4799e-11	1.66527e-10	MergePeak_10418	58	29	32	179	121	207	1.87585	1.18285	1.38086	8.10218	6.16108	9.83148	1.47985	8.03158	2.44023	4.48e-22	1.26e-20	yes	NPAS2	neuronal PAS domain protein 2%2C transcript variant X7	Organismal Systems	Environmental adaptation	ko04710//Circadian rhythm	K09026	-	GO:0004871//signal transducer activity;GO:0005515//protein binding;GO:0046983//protein dimerization activity	GO:0006355//regulation of transcription, DNA-templated;GO:0007165//signal transduction
ncbi_395433	18	28	24	101	110	110	0.785	0.899	1.226	4.553	3.997	3.927	0.97	4.159	2.10018	1.4799e-11	1.66527e-10	MergePeak_10419	100	86	81	202	149	175	2.55231	2.76817	2.75834	7.21545	5.98716	6.55919	2.69294	6.58727	1.2905	6.74e-12	5.98e-11	yes	NPAS2	neuronal PAS domain protein 2%2C transcript variant X7	Organismal Systems	Environmental adaptation	ko04710//Circadian rhythm	K09026	-	GO:0004871//signal transducer activity;GO:0005515//protein binding;GO:0046983//protein dimerization activity	GO:0006355//regulation of transcription, DNA-templated;GO:0007165//signal transduction
ncbi_395433	18	28	24	101	110	110	0.785	0.899	1.226	4.553	3.997	3.927	0.97	4.159	2.10018	1.4799e-11	1.66527e-10	MergePeak_10422	58	29	24	115	79	117	1.25697	0.792598	0.693961	3.48796	2.6954	3.72357	0.914508	3.30231	1.85241	6.7e-11	5.2e-10	yes	NPAS2	neuronal PAS domain protein 2%2C transcript variant X7	Organismal Systems	Environmental adaptation	ko04710//Circadian rhythm	K09026	-	GO:0004871//signal transducer activity;GO:0005515//protein binding;GO:0046983//protein dimerization activity	GO:0006355//regulation of transcription, DNA-templated;GO:0007165//signal transduction
ncbi_395433	18	28	24	101	110	110	0.785	0.899	1.226	4.553	3.997	3.927	0.97	4.159	2.10018	1.4799e-11	1.66527e-10	MergePeak_10423	11	13	33	71	77	106	0.371356	0.55348	1.48642	3.35455	4.09251	5.25511	0.803751	4.23406	2.39722	3.9e-05	0.00012	yes	NPAS2	neuronal PAS domain protein 2%2C transcript variant X7	Organismal Systems	Environmental adaptation	ko04710//Circadian rhythm	K09026	-	GO:0004871//signal transducer activity;GO:0005515//protein binding;GO:0046983//protein dimerization activity	GO:0006355//regulation of transcription, DNA-templated;GO:0007165//signal transduction
ncbi_395433	18	28	24	101	110	110	0.785	0.899	1.226	4.553	3.997	3.927	0.97	4.159	2.10018	1.4799e-11	1.66527e-10	MergePeak_10424	221	162	137	323	220	319	7.14764	6.60763	5.9118	14.6201	11.202	15.1509	6.55569	13.6577	1.05889	6.42e-11	5e-10	yes	NPAS2	neuronal PAS domain protein 2%2C transcript variant X7	Organismal Systems	Environmental adaptation	ko04710//Circadian rhythm	K09026	-	GO:0004871//signal transducer activity;GO:0005515//protein binding;GO:0046983//protein dimerization activity	GO:0006355//regulation of transcription, DNA-templated;GO:0007165//signal transduction
ncbi_395433	18	28	24	101	110	110	0.785	0.899	1.226	4.553	3.997	3.927	0.97	4.159	2.10018	1.4799e-11	1.66527e-10	MergePeak_10425	33	20	24	150	101	153	1.80991	1.38335	1.75624	11.5136	8.72099	12.3229	1.64983	10.8525	2.71764	1.37e-23	4.46e-22	yes	NPAS2	neuronal PAS domain protein 2%2C transcript variant X7	Organismal Systems	Environmental adaptation	ko04710//Circadian rhythm	K09026	-	GO:0004871//signal transducer activity;GO:0005515//protein binding;GO:0046983//protein dimerization activity	GO:0006355//regulation of transcription, DNA-templated;GO:0007165//signal transduction
ncbi_395475	265	354	265	964	1099	1237	8.667	8.036	8.915	29.857	29.334	30.469	8.53933	29.8867	1.80731	1.59002e-19	3.16163e-18	MergePeak_89290	36	9	12	76	39	51	1.90064	0.599238	0.845292	5.6155	3.24162	3.95408	1.11506	4.2704	1.93725	4.64e-06	1.69e-05	yes	KANK1	KN motif and ankyrin repeat domains 1%2C transcript variant X9	-	-	-	-	-	GO:0005515//protein binding	-
ncbi_395475	265	354	265	964	1099	1237	8.667	8.036	8.915	29.857	29.334	30.469	8.53933	29.8867	1.80731	1.59002e-19	3.16163e-18	MergePeak_89291	4	1	9	64	52	41	0.252005	0.079453	0.756521	5.64297	5.15768	3.79325	0.36266	4.86463	3.74564	1.96e-12	1.87e-11	yes	KANK1	KN motif and ankyrin repeat domains 1%2C transcript variant X9	-	-	-	-	-	GO:0005515//protein binding	-
ncbi_395508	55	85	42	163	157	214	2.598	3.019	2.376	7.979	6.283	8.209	2.66433	7.49033	1.49126	1.798e-07	1.36546e-06	MergePeak_51159	38	25	28	64	42	76	1.8997	1.57617	1.86762	4.47775	3.30562	5.57948	1.78116	4.45428	1.32237	4.6e-05	0.00014	yes	TCF7L2	transcription factor 7-like 2 (T-cell specific%2C HMG-box)%2C transcript variant X9	Human Diseases;Human Diseases;Human Diseases;Human Diseases;Human Diseases;Environmental Information Processing;Environmental Information Processing;Human Diseases;Human Diseases;Human Diseases;Organismal Systems;Human Diseases;Cellular Processes;Human Diseases;Human Diseases;Human Diseases;Human Diseases;Human Diseases	Cancer: overview;Infectious disease: viral;Infectious disease: bacterial;Cancer: specific types;Cancer: specific types;Signal transduction;Signal transduction;Endocrine and metabolic disease;Cancer: specific types;Cancer: specific types;Endocrine system;Cancer: specific types;Cellular community - eukaryotes;Cardiovascular disease;Cancer: specific types;Cancer: specific types;Cancer: specific type…	ko05200//Pathways in cancer;ko05165//Human papillomavirus infection;ko05132//Salmonella infection;ko05225//Hepatocellular carcinoma;ko05226//Gastric cancer;ko04310//Wnt signaling pathway;ko04390//Hippo signaling pathway;ko04934//Cushing syndrome;ko05224//Breast cancer;ko05215//Prostate cancer;ko04916//Melanogenesis;ko05210//Colorectal cancer;ko04520//Adherens junction;ko05412//Arrhythmogenic righ…	K04491;K04491;K04491;K04491;K04491;K04491;K04491;K04491;K04491;K04491;K04491;K04491;K04491;K04491;K04491;K04491;K04491;K04491	-	-	-
ncbi_395508	55	85	42	163	157	214	2.598	3.019	2.376	7.979	6.283	8.209	2.66433	7.49033	1.49126	1.798e-07	1.36546e-06	MergePeak_51160	99	65	52	131	114	138	3.17162	2.62615	2.22269	5.87348	5.74979	6.49237	2.67349	6.03855	1.17548	9.8e-08	4.76e-07	yes	TCF7L2	transcription factor 7-like 2 (T-cell specific%2C HMG-box)%2C transcript variant X9	Human Diseases;Human Diseases;Human Diseases;Human Diseases;Human Diseases;Environmental Information Processing;Environmental Information Processing;Human Diseases;Human Diseases;Human Diseases;Organismal Systems;Human Diseases;Cellular Processes;Human Diseases;Human Diseases;Human Diseases;Human Diseases;Human Diseases	Cancer: overview;Infectious disease: viral;Infectious disease: bacterial;Cancer: specific types;Cancer: specific types;Signal transduction;Signal transduction;Endocrine and metabolic disease;Cancer: specific types;Cancer: specific types;Endocrine system;Cancer: specific types;Cellular community - eukaryotes;Cardiovascular disease;Cancer: specific types;Cancer: specific types;Cancer: specific type…	ko05200//Pathways in cancer;ko05165//Human papillomavirus infection;ko05132//Salmonella infection;ko05225//Hepatocellular carcinoma;ko05226//Gastric cancer;ko04310//Wnt signaling pathway;ko04390//Hippo signaling pathway;ko04934//Cushing syndrome;ko05224//Breast cancer;ko05215//Prostate cancer;ko04916//Melanogenesis;ko05210//Colorectal cancer;ko04520//Adherens junction;ko05412//Arrhythmogenic righ…	K04491;K04491;K04491;K04491;K04491;K04491;K04491;K04491;K04491;K04491;K04491;K04491;K04491;K04491;K04491;K04491;K04491;K04491	-	-	-
ncbi_395508	55	85	42	163	157	214	2.598	3.019	2.376	7.979	6.283	8.209	2.66433	7.49033	1.49126	1.798e-07	1.36546e-06	MergePeak_51164	114	92	78	244	147	217	3.80315	3.87067	3.47185	11.3922	7.7207	10.631	3.71522	9.91463	1.41611	4.06e-13	4.22e-12	yes	TCF7L2	transcription factor 7-like 2 (T-cell specific%2C HMG-box)%2C transcript variant X9	Human Diseases;Human Diseases;Human Diseases;Human Diseases;Human Diseases;Environmental Information Processing;Environmental Information Processing;Human Diseases;Human Diseases;Human Diseases;Organismal Systems;Human Diseases;Cellular Processes;Human Diseases;Human Diseases;Human Diseases;Human Diseases;Human Diseases	Cancer: overview;Infectious disease: viral;Infectious disease: bacterial;Cancer: specific types;Cancer: specific types;Signal transduction;Signal transduction;Endocrine and metabolic disease;Cancer: specific types;Cancer: specific types;Endocrine system;Cancer: specific types;Cellular community - eukaryotes;Cardiovascular disease;Cancer: specific types;Cancer: specific types;Cancer: specific type…	ko05200//Pathways in cancer;ko05165//Human papillomavirus infection;ko05132//Salmonella infection;ko05225//Hepatocellular carcinoma;ko05226//Gastric cancer;ko04310//Wnt signaling pathway;ko04390//Hippo signaling pathway;ko04934//Cushing syndrome;ko05224//Breast cancer;ko05215//Prostate cancer;ko04916//Melanogenesis;ko05210//Colorectal cancer;ko04520//Adherens junction;ko05412//Arrhythmogenic righ…	K04491;K04491;K04491;K04491;K04491;K04491;K04491;K04491;K04491;K04491;K04491;K04491;K04491;K04491;K04491;K04491;K04491;K04491	-	-	-
ncbi_395508	55	85	42	163	157	214	2.598	3.019	2.376	7.979	6.283	8.209	2.66433	7.49033	1.49126	1.798e-07	1.36546e-06	MergePeak_51168	30	28	19	39	52	56	1.93316	2.27543	1.63353	3.51713	5.27534	5.29922	1.94738	4.69723	1.27028	0.000333	0.000854	yes	TCF7L2	transcription factor 7-like 2 (T-cell specific%2C HMG-box)%2C transcript variant X9	Human Diseases;Human Diseases;Human Diseases;Human Diseases;Human Diseases;Environmental Information Processing;Environmental Information Processing;Human Diseases;Human Diseases;Human Diseases;Organismal Systems;Human Diseases;Cellular Processes;Human Diseases;Human Diseases;Human Diseases;Human Diseases;Human Diseases	Cancer: overview;Infectious disease: viral;Infectious disease: bacterial;Cancer: specific types;Cancer: specific types;Signal transduction;Signal transduction;Endocrine and metabolic disease;Cancer: specific types;Cancer: specific types;Endocrine system;Cancer: specific types;Cellular community - eukaryotes;Cardiovascular disease;Cancer: specific types;Cancer: specific types;Cancer: specific type…	ko05200//Pathways in cancer;ko05165//Human papillomavirus infection;ko05132//Salmonella infection;ko05225//Hepatocellular carcinoma;ko05226//Gastric cancer;ko04310//Wnt signaling pathway;ko04390//Hippo signaling pathway;ko04934//Cushing syndrome;ko05224//Breast cancer;ko05215//Prostate cancer;ko04916//Melanogenesis;ko05210//Colorectal cancer;ko04520//Adherens junction;ko05412//Arrhythmogenic righ…	K04491;K04491;K04491;K04491;K04491;K04491;K04491;K04491;K04491;K04491;K04491;K04491;K04491;K04491;K04491;K04491;K04491;K04491	-	-	-
ncbi_395508	55	85	42	163	157	214	2.598	3.019	2.376	7.979	6.283	8.209	2.66433	7.49033	1.49126	1.798e-07	1.36546e-06	MergePeak_51171	87	58	45	218	150	208	4.10702	3.45299	2.83432	14.4026	11.1481	14.4195	3.46478	13.3234	1.94313	4.35e-20	1.01e-18	yes	TCF7L2	transcription factor 7-like 2 (T-cell specific%2C HMG-box)%2C transcript variant X9	Human Diseases;Human Diseases;Human Diseases;Human Diseases;Human Diseases;Environmental Information Processing;Environmental Information Processing;Human Diseases;Human Diseases;Human Diseases;Organismal Systems;Human Diseases;Cellular Processes;Human Diseases;Human Diseases;Human Diseases;Human Diseases;Human Diseases	Cancer: overview;Infectious disease: viral;Infectious disease: bacterial;Cancer: specific types;Cancer: specific types;Signal transduction;Signal transduction;Endocrine and metabolic disease;Cancer: specific types;Cancer: specific types;Endocrine system;Cancer: specific types;Cellular community - eukaryotes;Cardiovascular disease;Cancer: specific types;Cancer: specific types;Cancer: specific type…	ko05200//Pathways in cancer;ko05165//Human papillomavirus infection;ko05132//Salmonella infection;ko05225//Hepatocellular carcinoma;ko05226//Gastric cancer;ko04310//Wnt signaling pathway;ko04390//Hippo signaling pathway;ko04934//Cushing syndrome;ko05224//Breast cancer;ko05215//Prostate cancer;ko04916//Melanogenesis;ko05210//Colorectal cancer;ko04520//Adherens junction;ko05412//Arrhythmogenic righ…	K04491;K04491;K04491;K04491;K04491;K04491;K04491;K04491;K04491;K04491;K04491;K04491;K04491;K04491;K04491;K04491;K04491;K04491	-	-	-
ncbi_395508	55	85	42	163	157	214	2.598	3.019	2.376	7.979	6.283	8.209	2.66433	7.49033	1.49126	1.798e-07	1.36546e-06	MergePeak_51172	51	32	29	74	63	63	3.61638	2.86163	2.74366	7.34368	7.03308	6.56028	3.07389	6.97901	1.18296	5.09e-05	0.000153	yes	TCF7L2	transcription factor 7-like 2 (T-cell specific%2C HMG-box)%2C transcript variant X9	Human Diseases;Human Diseases;Human Diseases;Human Diseases;Human Diseases;Environmental Information Processing;Environmental Information Processing;Human Diseases;Human Diseases;Human Diseases;Organismal Systems;Human Diseases;Cellular Processes;Human Diseases;Human Diseases;Human Diseases;Human Diseases;Human Diseases	Cancer: overview;Infectious disease: viral;Infectious disease: bacterial;Cancer: specific types;Cancer: specific types;Signal transduction;Signal transduction;Endocrine and metabolic disease;Cancer: specific types;Cancer: specific types;Endocrine system;Cancer: specific types;Cellular community - eukaryotes;Cardiovascular disease;Cancer: specific types;Cancer: specific types;Cancer: specific type…	ko05200//Pathways in cancer;ko05165//Human papillomavirus infection;ko05132//Salmonella infection;ko05225//Hepatocellular carcinoma;ko05226//Gastric cancer;ko04310//Wnt signaling pathway;ko04390//Hippo signaling pathway;ko04934//Cushing syndrome;ko05224//Breast cancer;ko05215//Prostate cancer;ko04916//Melanogenesis;ko05210//Colorectal cancer;ko04520//Adherens junction;ko05412//Arrhythmogenic righ…	K04491;K04491;K04491;K04491;K04491;K04491;K04491;K04491;K04491;K04491;K04491;K04491;K04491;K04491;K04491;K04491;K04491;K04491	-	-	-
ncbi_395508	55	85	42	163	157	214	2.598	3.019	2.376	7.979	6.283	8.209	2.66433	7.49033	1.49126	1.798e-07	1.36546e-06	MergePeak_51176	23	34	19	56	40	70	1.38715	2.58604	1.5289	4.72674	3.79801	6.19971	1.83403	4.90816	1.42017	6.71e-05	0.000197	yes	TCF7L2	transcription factor 7-like 2 (T-cell specific%2C HMG-box)%2C transcript variant X9	Human Diseases;Human Diseases;Human Diseases;Human Diseases;Human Diseases;Environmental Information Processing;Environmental Information Processing;Human Diseases;Human Diseases;Human Diseases;Organismal Systems;Human Diseases;Cellular Processes;Human Diseases;Human Diseases;Human Diseases;Human Diseases;Human Diseases	Cancer: overview;Infectious disease: viral;Infectious disease: bacterial;Cancer: specific types;Cancer: specific types;Signal transduction;Signal transduction;Endocrine and metabolic disease;Cancer: specific types;Cancer: specific types;Endocrine system;Cancer: specific types;Cellular community - eukaryotes;Cardiovascular disease;Cancer: specific types;Cancer: specific types;Cancer: specific type…	ko05200//Pathways in cancer;ko05165//Human papillomavirus infection;ko05132//Salmonella infection;ko05225//Hepatocellular carcinoma;ko05226//Gastric cancer;ko04310//Wnt signaling pathway;ko04390//Hippo signaling pathway;ko04934//Cushing syndrome;ko05224//Breast cancer;ko05215//Prostate cancer;ko04916//Melanogenesis;ko05210//Colorectal cancer;ko04520//Adherens junction;ko05412//Arrhythmogenic righ…	K04491;K04491;K04491;K04491;K04491;K04491;K04491;K04491;K04491;K04491;K04491;K04491;K04491;K04491;K04491;K04491;K04491;K04491	-	-	-
ncbi_395508	55	85	42	163	157	214	2.598	3.019	2.376	7.979	6.283	8.209	2.66433	7.49033	1.49126	1.798e-07	1.36546e-06	MergePeak_51179	43	9	19	76	77	73	1.86377	0.491958	1.09877	4.61017	5.25432	4.6465	1.1515	4.837	2.0706	1.07e-08	6.03e-08	yes	TCF7L2	transcription factor 7-like 2 (T-cell specific%2C HMG-box)%2C transcript variant X9	Human Diseases;Human Diseases;Human Diseases;Human Diseases;Human Diseases;Environmental Information Processing;Environmental Information Processing;Human Diseases;Human Diseases;Human Diseases;Organismal Systems;Human Diseases;Cellular Processes;Human Diseases;Human Diseases;Human Diseases;Human Diseases;Human Diseases	Cancer: overview;Infectious disease: viral;Infectious disease: bacterial;Cancer: specific types;Cancer: specific types;Signal transduction;Signal transduction;Endocrine and metabolic disease;Cancer: specific types;Cancer: specific types;Endocrine system;Cancer: specific types;Cellular community - eukaryotes;Cardiovascular disease;Cancer: specific types;Cancer: specific types;Cancer: specific type…	ko05200//Pathways in cancer;ko05165//Human papillomavirus infection;ko05132//Salmonella infection;ko05225//Hepatocellular carcinoma;ko05226//Gastric cancer;ko04310//Wnt signaling pathway;ko04390//Hippo signaling pathway;ko04934//Cushing syndrome;ko05224//Breast cancer;ko05215//Prostate cancer;ko04916//Melanogenesis;ko05210//Colorectal cancer;ko04520//Adherens junction;ko05412//Arrhythmogenic righ…	K04491;K04491;K04491;K04491;K04491;K04491;K04491;K04491;K04491;K04491;K04491;K04491;K04491;K04491;K04491;K04491;K04491;K04491	-	-	-
ncbi_395508	55	85	42	163	157	214	2.598	3.019	2.376	7.979	6.283	8.209	2.66433	7.49033	1.49126	1.798e-07	1.36546e-06	MergePeak_51180	42	54	43	169	139	173	1.0286	1.66782	1.40505	5.79243	5.35934	6.22186	1.36716	5.79121	2.08269	4.32e-20	1e-18	yes	TCF7L2	transcription factor 7-like 2 (T-cell specific%2C HMG-box)%2C transcript variant X9	Human Diseases;Human Diseases;Human Diseases;Human Diseases;Human Diseases;Environmental Information Processing;Environmental Information Processing;Human Diseases;Human Diseases;Human Diseases;Organismal Systems;Human Diseases;Cellular Processes;Human Diseases;Human Diseases;Human Diseases;Human Diseases;Human Diseases	Cancer: overview;Infectious disease: viral;Infectious disease: bacterial;Cancer: specific types;Cancer: specific types;Signal transduction;Signal transduction;Endocrine and metabolic disease;Cancer: specific types;Cancer: specific types;Endocrine system;Cancer: specific types;Cellular community - eukaryotes;Cardiovascular disease;Cancer: specific types;Cancer: specific types;Cancer: specific type…	ko05200//Pathways in cancer;ko05165//Human papillomavirus infection;ko05132//Salmonella infection;ko05225//Hepatocellular carcinoma;ko05226//Gastric cancer;ko04310//Wnt signaling pathway;ko04390//Hippo signaling pathway;ko04934//Cushing syndrome;ko05224//Breast cancer;ko05215//Prostate cancer;ko04916//Melanogenesis;ko05210//Colorectal cancer;ko04520//Adherens junction;ko05412//Arrhythmogenic righ…	K04491;K04491;K04491;K04491;K04491;K04491;K04491;K04491;K04491;K04491;K04491;K04491;K04491;K04491;K04491;K04491;K04491;K04491	-	-	-
ncbi_395561	2	1	3	8	18	13	0.238	0.084	0.375	0.907	1.748	1.167	0.232333	1.274	2.4551	0.0022873	0.00895641	MergePeak_81535	192	73	70	299	222	348	4.18776	2.008	2.03708	9.12704	7.62316	11.1465	2.74428	9.2989	1.76063	5.19e-06	1.88e-05	yes	WNT4	Wnt family member 4	Human Diseases;Human Diseases;Human Diseases;Human Diseases;Human Diseases;Environmental Information Processing;Human Diseases;Environmental Information Processing;Environmental Information Processing;Organismal Systems;Human Diseases;Cellular Processes;Human Diseases;Organismal Systems;Organismal Systems;Human Diseases	Cancer: overview;Infectious disease: viral;Neurodegenerative disease;Cancer: overview;Cancer: specific types;Signal transduction;Cancer: specific types;Signal transduction;Signal transduction;Development and regeneration;Endocrine and metabolic disease;Cellular community - eukaryotes;Cancer: specific types;Endocrine system;Endocrine system;Cancer: specific types	ko05200//Pathways in cancer;ko05165//Human papillomavirus infection;ko05010//Alzheimer disease;ko05205//Proteoglycans in cancer;ko05225//Hepatocellular carcinoma;ko04150//mTOR signaling pathway;ko05226//Gastric cancer;ko04310//Wnt signaling pathway;ko04390//Hippo signaling pathway;ko04360//Axon guidance;ko04934//Cushing syndrome;ko04550//Signaling pathways regulating pluripotency of stem cells;ko…	K00408;K00408;K00408;K00408;K00408;K00408;K00408;K00408;K00408;K00408;K00408;K00408;K00408;K00408;K00408;K00408	GO:0005576//extracellular region	GO:0005102//receptor binding	GO:0007275//multicellular organism development;GO:0016055//Wnt signaling pathway
ncbi_395565	9934	14758	9605	52432	61100	62773	137.268	143.972	139.218	690.452	689.007	653.791	140.153	677.75	2.27375	6.26936e-29	1.92147e-27	MergePeak_90517	79	50	55	150	87	157	2.08542	1.66455	1.93713	5.54161	3.61566	6.08618	1.8957	5.08115	1.42242	4.91e-09	2.92e-08	yes	VCAN	versican core protein precursor	Environmental Information Processing	Signaling molecules and interaction	ko04514//Cell adhesion molecules	K06793	-	GO:0005540//hyaluronic acid binding	GO:0007155//cell adhesion
ncbi_395565	9934	14758	9605	52432	61100	62773	137.268	143.972	139.218	690.452	689.007	653.791	140.153	677.75	2.27375	6.26936e-29	1.92147e-27	MergePeak_90518	89	59	89	261	171	214	2.3753	1.98582	3.16918	9.7487	7.18498	8.38726	2.5101	8.44031	1.74955	7.91e-18	1.43e-16	yes	VCAN	versican core protein precursor	Environmental Information Processing	Signaling molecules and interaction	ko04514//Cell adhesion molecules	K06793	-	GO:0005540//hyaluronic acid binding	GO:0007155//cell adhesion
ncbi_395565	9934	14758	9605	52432	61100	62773	137.268	143.972	139.218	690.452	689.007	653.791	140.153	677.75	2.27375	6.26936e-29	1.92147e-27	MergePeak_90519	31	18	23	96	80	97	1.92442	1.4092	1.905	8.34043	7.81862	8.84278	1.74621	8.33395	2.25477	1.37e-14	1.72e-13	yes	VCAN	versican core protein precursor	Environmental Information Processing	Signaling molecules and interaction	ko04514//Cell adhesion molecules	K06793	-	GO:0005540//hyaluronic acid binding	GO:0007155//cell adhesion
ncbi_395565	9934	14758	9605	52432	61100	62773	137.268	143.972	139.218	690.452	689.007	653.791	140.153	677.75	2.27375	6.26936e-29	1.92147e-27	MergePeak_90520	131	107	89	226	156	204	5.72192	5.89405	5.18667	13.8152	10.7274	13.0851	5.60088	12.5426	1.16311	1.52e-10	1.13e-09	yes	VCAN	versican core protein precursor	Environmental Information Processing	Signaling molecules and interaction	ko04514//Cell adhesion molecules	K06793	-	GO:0005540//hyaluronic acid binding	GO:0007155//cell adhesion
ncbi_395565	9934	14758	9605	52432	61100	62773	137.268	143.972	139.218	690.452	689.007	653.791	140.153	677.75	2.27375	6.26936e-29	1.92147e-27	MergePeak_90521	24	10	34	51	31	54	1.16878	0.614162	2.20918	3.47593	2.37676	3.86184	1.33071	3.23818	1.28299	0.00212	0.00458	yes	VCAN	versican core protein precursor	Environmental Information Processing	Signaling molecules and interaction	ko04514//Cell adhesion molecules	K06793	-	GO:0005540//hyaluronic acid binding	GO:0007155//cell adhesion
ncbi_395565	9934	14758	9605	52432	61100	62773	137.268	143.972	139.218	690.452	689.007	653.791	140.153	677.75	2.27375	6.26936e-29	1.92147e-27	MergePeak_90522	15	22	21	50	24	56	0.787029	1.45573	1.4701	3.67153	1.98249	4.31485	1.23762	3.32296	1.4249	0.000584	0.00143	yes	VCAN	versican core protein precursor	Environmental Information Processing	Signaling molecules and interaction	ko04514//Cell adhesion molecules	K06793	-	GO:0005540//hyaluronic acid binding	GO:0007155//cell adhesion
ncbi_395596	709	1017	825	7710	8100	8929	28.032	27.516	32.231	277.554	256.84	259.572	29.2597	264.655	3.17713	1.23551e-62	1.28312e-60	MergePeak_28472	35	17	29	147	115	174	1.53668	0.94129	1.6988	9.03254	7.94902	11.2187	1.39225	9.40008	2.75525	1.98e-24	6.96e-23	yes	EPAS1	endothelial PAS domain protein 1%2C transcript variant X2	Human Diseases;Human Diseases	Cancer: overview;Cancer: specific types	ko05200//Pathways in cancer;ko05211//Renal cell carcinoma	K09095;K09095	-	GO:0004871//signal transducer activity;GO:0005515//protein binding;GO:0046983//protein dimerization activity	GO:0006355//regulation of transcription, DNA-templated;GO:0007165//signal transduction
ncbi_395596	709	1017	825	7710	8100	8929	28.032	27.516	32.231	277.554	256.84	259.572	29.2597	264.655	3.17713	1.23551e-62	1.28312e-60	MergePeak_28473	23	36	35	468	305	433	0.590589	1.16579	1.1991	16.8183	12.3299	16.3277	0.985159	15.1586	3.94364	6.25e-72	5.72e-69	yes	EPAS1	endothelial PAS domain protein 1%2C transcript variant X2	Human Diseases;Human Diseases	Cancer: overview;Cancer: specific types	ko05200//Pathways in cancer;ko05211//Renal cell carcinoma	K09095;K09095	-	GO:0004871//signal transducer activity;GO:0005515//protein binding;GO:0046983//protein dimerization activity	GO:0006355//regulation of transcription, DNA-templated;GO:0007165//signal transduction
ncbi_395596	709	1017	825	7710	8100	8929	28.032	27.516	32.231	277.554	256.84	259.572	29.2597	264.655	3.17713	1.23551e-62	1.28312e-60	MergePeak_28475	39	21	29	109	77	82	1.23081	0.835809	1.22111	4.81429	3.82578	3.80031	1.09591	4.14679	1.91987	2.87e-11	2.34e-10	yes	EPAS1	endothelial PAS domain protein 1%2C transcript variant X2	Human Diseases;Human Diseases	Cancer: overview;Cancer: specific types	ko05200//Pathways in cancer;ko05211//Renal cell carcinoma	K09095;K09095	-	GO:0004871//signal transducer activity;GO:0005515//protein binding;GO:0046983//protein dimerization activity	GO:0006355//regulation of transcription, DNA-templated;GO:0007165//signal transduction
ncbi_395596	709	1017	825	7710	8100	8929	28.032	27.516	32.231	277.554	256.84	259.572	29.2597	264.655	3.17713	1.23551e-62	1.28312e-60	MergePeak_28476	44	50	30	134	77	119	1.51254	2.16763	1.37596	6.4467	4.16722	6.00731	1.68538	5.54041	1.71692	1.95e-10	1.42e-09	yes	EPAS1	endothelial PAS domain protein 1%2C transcript variant X2	Human Diseases;Human Diseases	Cancer: overview;Cancer: specific types	ko05200//Pathways in cancer;ko05211//Renal cell carcinoma	K09095;K09095	-	GO:0004871//signal transducer activity;GO:0005515//protein binding;GO:0046983//protein dimerization activity	GO:0006355//regulation of transcription, DNA-templated;GO:0007165//signal transduction
ncbi_395596	709	1017	825	7710	8100	8929	28.032	27.516	32.231	277.554	256.84	259.572	29.2597	264.655	3.17713	1.23551e-62	1.28312e-60	MergePeak_28477	20	9	10	42	44	43	1.41819	0.804834	0.946091	4.16803	4.91199	4.47765	1.05637	4.51923	2.09696	9.25e-07	3.82e-06	yes	EPAS1	endothelial PAS domain protein 1%2C transcript variant X2	Human Diseases;Human Diseases	Cancer: overview;Cancer: specific types	ko05200//Pathways in cancer;ko05211//Renal cell carcinoma	K09095;K09095	-	GO:0004871//signal transducer activity;GO:0005515//protein binding;GO:0046983//protein dimerization activity	GO:0006355//regulation of transcription, DNA-templated;GO:0007165//signal transduction
ncbi_395618	10	11	5	22	40	28	0.347	0.245	0.169	0.804	1.201	0.764	0.253667	0.923	1.8634	0.000732521	0.00320294	MergePeak_45316	58	55	49	111	77	119	2.6282	3.14306	2.96248	7.03933	5.49316	7.91873	2.91125	6.81707	1.22751	5.63e-07	2.42e-06	yes	RGS6	regulator of G-protein signaling 6 isoform X6	-	-	-	-	GO:0005737//cytoplasm	GO:0005085//guanyl-nucleotide exchange factor activity	GO:0007186//G-protein coupled receptor signaling pathway;GO:0035556//intracellular signal transduction
ncbi_395618	10	11	5	22	40	28	0.347	0.245	0.169	0.804	1.201	0.764	0.253667	0.923	1.8634	0.000732521	0.00320294	MergePeak_45331	25	17	27	79	47	97	1.26096	1.08136	1.817	5.57658	3.73217	7.18476	1.38644	5.49784	1.98748	5.57e-09	3.28e-08	yes	RGS6	regulator of G-protein signaling 6 isoform X6	-	-	-	-	GO:0005737//cytoplasm	GO:0005085//guanyl-nucleotide exchange factor activity	GO:0007186//G-protein coupled receptor signaling pathway;GO:0035556//intracellular signal transduction
ncbi_395618	10	11	5	22	40	28	0.347	0.245	0.169	0.804	1.201	0.764	0.253667	0.923	1.8634	0.000732521	0.00320294	MergePeak_45332	50	58	26	78	57	83	1.79908	2.6319	1.2482	3.92784	3.22892	4.38568	1.89306	3.84748	1.02319	0.000654	0.00158	yes	RGS6	regulator of G-protein signaling 6 isoform X6	-	-	-	-	GO:0005737//cytoplasm	GO:0005085//guanyl-nucleotide exchange factor activity	GO:0007186//G-protein coupled receptor signaling pathway;GO:0035556//intracellular signal transduction
ncbi_395631	119	183	169	621	715	791	11.274	12.107	15.425	55.264	52.279	55.065	12.9353	54.2027	2.06705	1.11189e-21	2.53204e-20	MergePeak_41247	98	41	41	117	101	110	3.41737	1.80306	1.90756	5.70991	5.54483	5.63296	2.376	5.62923	1.24441	2.33e-06	8.94e-06	yes	LDB2	LIM domain-binding protein 2 isoform X9	-	-	-	-	GO:0033644//host cell membrane	GO:0005261//cation channel activity	GO:0019076//viral release from host cell;GO:0032801//receptor catabolic process
ncbi_395631	119	183	169	621	715	791	11.274	12.107	15.425	55.264	52.279	55.065	12.9353	54.2027	2.06705	1.11189e-21	2.53204e-20	MergePeak_41250	320	227	248	536	386	521	7.23087	6.46884	7.47689	16.9505	13.7318	17.2885	7.05887	15.9903	1.17969	2.66e-19	5.66e-18	yes	LDB2	LIM domain-binding protein 2 isoform X9	-	-	-	-	GO:0033644//host cell membrane	GO:0005261//cation channel activity	GO:0019076//viral release from host cell;GO:0032801//receptor catabolic process
ncbi_395631	119	183	169	621	715	791	11.274	12.107	15.425	55.264	52.279	55.065	12.9353	54.2027	2.06705	1.11189e-21	2.53204e-20	MergePeak_41251	15	21	15	96	72	90	0.690789	1.21965	0.921667	6.18733	5.22021	6.0866	0.944034	5.83138	2.62693	4.61e-16	6.89e-15	yes	LDB2	LIM domain-binding protein 2 isoform X9	-	-	-	-	GO:0033644//host cell membrane	GO:0005261//cation channel activity	GO:0019076//viral release from host cell;GO:0032801//receptor catabolic process
ncbi_395631	119	183	169	621	715	791	11.274	12.107	15.425	55.264	52.279	55.065	12.9353	54.2027	2.06705	1.11189e-21	2.53204e-20	MergePeak_41254	68	33	31	88	36	96	3.6469	2.23197	2.21822	6.60504	3.03961	7.56074	2.69903	5.73513	1.08739	0.00148	0.00332	yes	LDB2	LIM domain-binding protein 2 isoform X9	-	-	-	-	GO:0033644//host cell membrane	GO:0005261//cation channel activity	GO:0019076//viral release from host cell;GO:0032801//receptor catabolic process
ncbi_395631	119	183	169	621	715	791	11.274	12.107	15.425	55.264	52.279	55.065	12.9353	54.2027	2.06705	1.11189e-21	2.53204e-20	MergePeak_41255	53	17	35	88	74	71	3.15161	1.27487	2.77686	7.32348	6.92771	6.20003	2.40111	6.81707	1.50545	1.75e-06	6.88e-06	yes	LDB2	LIM domain-binding protein 2 isoform X9	-	-	-	-	GO:0033644//host cell membrane	GO:0005261//cation channel activity	GO:0019076//viral release from host cell;GO:0032801//receptor catabolic process
ncbi_395634	55	101	63	700	846	952	2.311	3.044	3.41	29.13	30.257	29.85	2.92167	29.7457	3.34782	4.63864e-43	2.49614e-41	MergePeak_57776	127	98	64	182	137	150	8.24641	8.02505	5.5446	16.5391	14.005	14.3031	7.27202	14.9491	1.03963	4.21e-07	1.85e-06	yes	Elavl4	ELAV like RNA binding protein 4%2C transcript variant X9	-	-	-	-	GO:0005634//nucleus;GO:0005737//cytoplasm	GO:0003676//nucleic acid binding;GO:0003723//RNA binding;GO:0004535//poly(A)-specific ribonuclease activity;GO:0046872//metal ion binding	GO:0006402//mRNA catabolic process;GO:0008380//RNA splicing
ncbi_395634	55	101	63	700	846	952	2.311	3.044	3.41	29.13	30.257	29.85	2.92167	29.7457	3.34782	4.63864e-43	2.49614e-41	MergePeak_57778	75	43	30	174	112	167	4.03508	2.91756	2.15348	13.1014	9.4866	13.1943	3.03538	11.9274	1.97434	3.77e-15	5.05e-14	yes	Elavl4	ELAV like RNA binding protein 4%2C transcript variant X9	-	-	-	-	GO:0005634//nucleus;GO:0005737//cytoplasm	GO:0003676//nucleic acid binding;GO:0003723//RNA binding;GO:0004535//poly(A)-specific ribonuclease activity;GO:0046872//metal ion binding	GO:0006402//mRNA catabolic process;GO:0008380//RNA splicing
ncbi_395634	55	101	63	700	846	952	2.311	3.044	3.41	29.13	30.257	29.85	2.92167	29.7457	3.34782	4.63864e-43	2.49614e-41	MergePeak_57779	26	20	22	128	81	126	0.820542	0.796008	0.926358	5.65348	4.02452	5.83951	0.847636	5.1725	2.60934	2.36e-19	5.06e-18	yes	Elavl4	ELAV like RNA binding protein 4%2C transcript variant X9	-	-	-	-	GO:0005634//nucleus;GO:0005737//cytoplasm	GO:0003676//nucleic acid binding;GO:0003723//RNA binding;GO:0004535//poly(A)-specific ribonuclease activity;GO:0046872//metal ion binding	GO:0006402//mRNA catabolic process;GO:0008380//RNA splicing
ncbi_395634	55	101	63	700	846	952	2.311	3.044	3.41	29.13	30.257	29.85	2.92167	29.7457	3.34782	4.63864e-43	2.49614e-41	MergePeak_57780	37	14	15	131	100	144	1.31457	0.627295	0.711055	6.51378	5.59351	7.51318	0.884308	6.54016	2.8867	8.31e-22	2.27e-20	yes	Elavl4	ELAV like RNA binding protein 4%2C transcript variant X9	-	-	-	-	GO:0005634//nucleus;GO:0005737//cytoplasm	GO:0003676//nucleic acid binding;GO:0003723//RNA binding;GO:0004535//poly(A)-specific ribonuclease activity;GO:0046872//metal ion binding	GO:0006402//mRNA catabolic process;GO:0008380//RNA splicing
ncbi_395634	55	101	63	700	846	952	2.311	3.044	3.41	29.13	30.257	29.85	2.92167	29.7457	3.34782	4.63864e-43	2.49614e-41	MergePeak_57781	50	23	48	110	90	105	1.89568	1.09972	2.42809	5.83667	5.37202	5.84604	1.80783	5.68491	1.65288	1.74e-09	1.11e-08	yes	Elavl4	ELAV like RNA binding protein 4%2C transcript variant X9	-	-	-	-	GO:0005634//nucleus;GO:0005737//cytoplasm	GO:0003676//nucleic acid binding;GO:0003723//RNA binding;GO:0004535//poly(A)-specific ribonuclease activity;GO:0046872//metal ion binding	GO:0006402//mRNA catabolic process;GO:0008380//RNA splicing
ncbi_395634	55	101	63	700	846	952	2.311	3.044	3.41	29.13	30.257	29.85	2.92167	29.7457	3.34782	4.63864e-43	2.49614e-41	MergePeak_57782	157	94	93	177	155	249	2.93032	2.2126	2.31594	4.62346	4.55459	6.82486	2.48629	5.3343	1.1013	7.82e-08	3.86e-07	yes	Elavl4	ELAV like RNA binding protein 4%2C transcript variant X9	-	-	-	-	GO:0005634//nucleus;GO:0005737//cytoplasm	GO:0003676//nucleic acid binding;GO:0003723//RNA binding;GO:0004535//poly(A)-specific ribonuclease activity;GO:0046872//metal ion binding	GO:0006402//mRNA catabolic process;GO:0008380//RNA splicing
ncbi_395634	55	101	63	700	846	952	2.311	3.044	3.41	29.13	30.257	29.85	2.92167	29.7457	3.34782	4.63864e-43	2.49614e-41	MergePeak_57783	69	69	63	221	127	187	2.17759	2.74623	2.65275	9.76108	6.31004	8.66657	2.52553	8.2459	1.70709	4e-15	5.34e-14	yes	Elavl4	ELAV like RNA binding protein 4%2C transcript variant X9	-	-	-	-	GO:0005634//nucleus;GO:0005737//cytoplasm	GO:0003676//nucleic acid binding;GO:0003723//RNA binding;GO:0004535//poly(A)-specific ribonuclease activity;GO:0046872//metal ion binding	GO:0006402//mRNA catabolic process;GO:0008380//RNA splicing
ncbi_395634	55	101	63	700	846	952	2.311	3.044	3.41	29.13	30.257	29.85	2.92167	29.7457	3.34782	4.63864e-43	2.49614e-41	MergePeak_57784	29	13	24	88	38	62	2.40918	1.36199	2.66018	10.2313	4.97	7.56382	2.14379	7.58839	1.82363	8.88e-07	3.68e-06	yes	Elavl4	ELAV like RNA binding protein 4%2C transcript variant X9	-	-	-	-	GO:0005634//nucleus;GO:0005737//cytoplasm	GO:0003676//nucleic acid binding;GO:0003723//RNA binding;GO:0004535//poly(A)-specific ribonuclease activity;GO:0046872//metal ion binding	GO:0006402//mRNA catabolic process;GO:0008380//RNA splicing
ncbi_395634	55	101	63	700	846	952	2.311	3.044	3.41	29.13	30.257	29.85	2.92167	29.7457	3.34782	4.63864e-43	2.49614e-41	MergePeak_57785	43	18	18	91	61	89	2.80283	1.47966	1.56542	8.30133	6.25978	8.51916	1.9493	7.69343	1.98067	9.96e-10	6.55e-09	yes	Elavl4	ELAV like RNA binding protein 4%2C transcript variant X9	-	-	-	-	GO:0005634//nucleus;GO:0005737//cytoplasm	GO:0003676//nucleic acid binding;GO:0003723//RNA binding;GO:0004535//poly(A)-specific ribonuclease activity;GO:0046872//metal ion binding	GO:0006402//mRNA catabolic process;GO:0008380//RNA splicing
ncbi_395643	843	1061	623	2166	2390	2783	115.88	102.834	89.738	283.47	267.778	288.217	102.817	279.822	1.44442	6.76546e-12	7.82901e-11	MergePeak_70113	187	159	134	300	203	345	4.55338	4.88258	4.35338	10.2233	7.78197	12.3364	4.59645	10.1139	1.13775	6.98e-11	5.41e-10	yes	PDLIM4	PDZ and LIM domain protein 4	-	-	-	-	GO:0030288//outer membrane-bounded periplasmic space	GO:0004222//metalloendopeptidase activity;GO:0004252//serine-type endopeptidase activity;GO:0005515//protein binding;GO:0008236//serine-type peptidase activity;GO:0045152//antisigma factor binding	GO:0006508//proteolysis;GO:0006950//response to stress;GO:0030436//asexual sporulation
ncbi_395643	843	1061	623	2166	2390	2783	115.88	102.834	89.738	283.47	267.778	288.217	102.817	279.822	1.44442	6.76546e-12	7.82901e-11	MergePeak_70114	81	56	54	141	112	139	3.94464	3.43931	3.50869	9.60992	8.587	9.94067	3.63088	9.3792	1.36915	2.61e-10	1.87e-09	yes	PDLIM4	PDZ and LIM domain protein 4	-	-	-	-	GO:0030288//outer membrane-bounded periplasmic space	GO:0004222//metalloendopeptidase activity;GO:0004252//serine-type endopeptidase activity;GO:0005515//protein binding;GO:0008236//serine-type peptidase activity;GO:0045152//antisigma factor binding	GO:0006508//proteolysis;GO:0006950//response to stress;GO:0030436//asexual sporulation
ncbi_395643	843	1061	623	2166	2390	2783	115.88	102.834	89.738	283.47	267.778	288.217	102.817	279.822	1.44442	6.76546e-12	7.82901e-11	MergePeak_70115	96	71	63	233	179	245	3.19009	2.97543	2.79319	10.8359	9.36453	11.9557	2.98624	10.7187	1.84373	1.4e-22	4.14e-21	yes	PDLIM4	PDZ and LIM domain protein 4	-	-	-	-	GO:0030288//outer membrane-bounded periplasmic space	GO:0004222//metalloendopeptidase activity;GO:0004252//serine-type endopeptidase activity;GO:0005515//protein binding;GO:0008236//serine-type peptidase activity;GO:0045152//antisigma factor binding	GO:0006508//proteolysis;GO:0006950//response to stress;GO:0030436//asexual sporulation
ncbi_395668	33	61	31	77	98	122	0.445	0.592	0.447	1.008	1.088	1.244	0.494667	1.11333	1.17036	0.000248693	0.00119579	MergePeak_36614	24	22	15	57	61	103	0.96383	1.11422	0.803729	3.20363	3.85674	6.07442	0.960594	4.37826	2.18836	3.69e-10	2.58e-09	yes	TENM1	teneurin transmembrane protein 1%2C transcript variant X4	-	-	-	-	GO:0016021//integral component of membrane	GO:0005515//protein binding	GO:0007165//signal transduction
ncbi_395668	33	61	31	77	98	122	0.445	0.592	0.447	1.008	1.088	1.244	0.494667	1.11333	1.17036	0.000248693	0.00119579	MergePeak_36618	18	5	11	34	40	52	1.07413	0.376282	0.8758	2.83949	3.75789	4.55685	0.775403	3.71808	2.26154	1.18e-06	4.77e-06	yes	TENM1	teneurin transmembrane protein 1%2C transcript variant X4	-	-	-	-	GO:0016021//integral component of membrane	GO:0005515//protein binding	GO:0007165//signal transduction
ncbi_395668	33	61	31	77	98	122	0.445	0.592	0.447	1.008	1.088	1.244	0.494667	1.11333	1.17036	0.000248693	0.00119579	MergePeak_36620	20	15	14	80	78	106	0.946779	0.895509	0.884251	5.30013	5.81319	7.3689	0.908847	6.16074	2.76099	3.5e-17	5.89e-16	yes	TENM1	teneurin transmembrane protein 1%2C transcript variant X4	-	-	-	-	GO:0016021//integral component of membrane	GO:0005515//protein binding	GO:0007165//signal transduction
ncbi_395668	33	61	31	77	98	122	0.445	0.592	0.447	1.008	1.088	1.244	0.494667	1.11333	1.17036	0.000248693	0.00119579	MergePeak_36622	43	32	24	130	78	111	1.56046	1.46452	1.16205	6.60247	4.45636	5.91543	1.39568	5.65809	2.01935	2.06e-13	2.22e-12	yes	TENM1	teneurin transmembrane protein 1%2C transcript variant X4	-	-	-	-	GO:0016021//integral component of membrane	GO:0005515//protein binding	GO:0007165//signal transduction
ncbi_395668	33	61	31	77	98	122	0.445	0.592	0.447	1.008	1.088	1.244	0.494667	1.11333	1.17036	0.000248693	0.00119579	MergePeak_36626	183	95	129	471	233	388	3.42692	2.24356	3.22309	12.3439	6.86927	10.67	2.96452	9.96104	1.7485	1.67e-08	9.16e-08	yes	TENM1	teneurin transmembrane protein 1%2C transcript variant X4	-	-	-	-	GO:0016021//integral component of membrane	GO:0005515//protein binding	GO:0007165//signal transduction
ncbi_395668	33	61	31	77	98	122	0.445	0.592	0.447	1.008	1.088	1.244	0.494667	1.11333	1.17036	0.000248693	0.00119579	MergePeak_36627	19	13	15	37	63	65	1.30894	1.12946	1.37875	3.56736	6.83295	6.57594	1.27239	5.65875	2.15295	4.44e-08	2.27e-07	yes	TENM1	teneurin transmembrane protein 1%2C transcript variant X4	-	-	-	-	GO:0016021//integral component of membrane	GO:0005515//protein binding	GO:0007165//signal transduction
ncbi_395675	309	415	356	2146	2566	2704	15.641	15.023	19.132	105.147	107.639	104.842	16.5987	105.876	2.67324	9.80076e-44	5.3987e-42	MergePeak_10822	265	213	157	573	394	573	5.97214	6.05374	4.72077	18.0724	13.9792	18.9634	5.58221	17.005	1.60705	5.3e-28	2.53e-26	yes	Tmco3	transmembrane and coiled-coil domains 3%2C transcript variant X6	-	-	-	-	GO:0016021//integral component of membrane	GO:0005451//monovalent cation:proton antiporter activity;GO:0015299//solute:proton antiporter activity	GO:0006812//cation transport;GO:0015992//proton transport;GO:0055085//transmembrane transport
ncbi_395679	2993	4798	3166	14809	17898	19017	171.866	176.471	160.921	705.886	765.032	738.841	169.753	736.586	2.11742	3.68421e-24	9.21334e-23	MergePeak_69843	78	76	41	96	81	136	5.22487	6.4203	3.66432	8.99975	8.54215	13.3782	5.10316	10.3067	1.01412	0.000121	0.000337	yes	SMAD5	SMAD family member 5%2C transcript variant X4	Cellular Processes;Environmental Information Processing	Cellular community - eukaryotes;Signal transduction	ko04550//Signaling pathways regulating pluripotency of stem cells;ko04350//TGF-beta signaling pathway	K16790;K16790	-	GO:0003700//transcription factor activity, sequence-specific DNA binding	GO:0006355//regulation of transcription, DNA-templated
ncbi_395687	173	226	133	1534	1617	2004	7.519	7.3	6.303	70.811	62.637	72.354	7.04067	68.6007	3.28444	7.82824e-46	4.60792e-44	MergePeak_6646	101	55	59	203	122	156	3.29804	2.26494	2.57049	9.27702	6.27185	7.48061	2.71116	7.67649	1.50154	2.24e-11	1.85e-10	yes	LSAMP	limbic system-associated membrane protein precursor	-	-	-	-	-	-	-
ncbi_395687	173	226	133	1534	1617	2004	7.519	7.3	6.303	70.811	62.637	72.354	7.04067	68.6007	3.28444	7.82824e-46	4.60792e-44	MergePeak_6647	21	14	22	61	61	41	1.28947	1.08413	1.80237	5.24204	5.8969	3.69705	1.39199	4.94533	1.82892	7.2e-07	3.03e-06	yes	LSAMP	limbic system-associated membrane protein precursor	-	-	-	-	-	-	-
ncbi_395687	173	226	133	1534	1617	2004	7.519	7.3	6.303	70.811	62.637	72.354	7.04067	68.6007	3.28444	7.82824e-46	4.60792e-44	MergePeak_6667	24	23	22	49	76	83	1.28308	1.55071	1.56926	3.66621	6.39672	6.51626	1.46768	5.5264	1.9128	1.5e-08	8.27e-08	yes	LSAMP	limbic system-associated membrane protein precursor	-	-	-	-	-	-	-
ncbi_395687	173	226	133	1534	1617	2004	7.519	7.3	6.303	70.811	62.637	72.354	7.04067	68.6007	3.28444	7.82824e-46	4.60792e-44	MergePeak_6668	30	13	41	62	40	58	1.29369	0.706989	2.35897	3.74179	2.71563	3.67295	1.45322	3.37679	1.2164	0.00133	0.00301	yes	LSAMP	limbic system-associated membrane protein precursor	-	-	-	-	-	-	-
ncbi_395687	173	226	133	1534	1617	2004	7.519	7.3	6.303	70.811	62.637	72.354	7.04067	68.6007	3.28444	7.82824e-46	4.60792e-44	MergePeak_6672	9	12	17	66	44	53	0.62768	1.05545	1.58188	6.44195	4.83114	5.42812	1.08834	5.56707	2.3548	4.12e-09	2.47e-08	yes	LSAMP	limbic system-associated membrane protein precursor	-	-	-	-	-	-	-
ncbi_395687	173	226	133	1534	1617	2004	7.519	7.3	6.303	70.811	62.637	72.354	7.04067	68.6007	3.28444	7.82824e-46	4.60792e-44	MergePeak_6673	84	55	44	116	89	94	3.11505	2.57222	2.17704	6.02035	5.19609	5.11908	2.62144	5.44517	1.05462	1.4e-05	4.68e-05	yes	LSAMP	limbic system-associated membrane protein precursor	-	-	-	-	-	-	-
ncbi_395687	173	226	133	1534	1617	2004	7.519	7.3	6.303	70.811	62.637	72.354	7.04067	68.6007	3.28444	7.82824e-46	4.60792e-44	MergePeak_6681	333	206	239	453	414	552	8.3237	6.49381	7.97074	15.847	16.292	20.2623	7.59608	17.4671	1.20131	1.13e-17	2.02e-16	yes	LSAMP	limbic system-associated membrane protein precursor	-	-	-	-	-	-	-
ncbi_395687	173	226	133	1534	1617	2004	7.519	7.3	6.303	70.811	62.637	72.354	7.04067	68.6007	3.28444	7.82824e-46	4.60792e-44	MergePeak_6682	73	23	55	199	125	177	2.32986	0.925753	2.34206	8.8887	6.28085	8.29581	1.86589	7.82179	2.06763	9.14e-15	1.17e-13	yes	LSAMP	limbic system-associated membrane protein precursor	-	-	-	-	-	-	-
ncbi_395687	173	226	133	1534	1617	2004	7.519	7.3	6.303	70.811	62.637	72.354	7.04067	68.6007	3.28444	7.82824e-46	4.60792e-44	MergePeak_6691	35	22	23	75	47	47	1.70447	1.35116	1.49444	5.11166	3.60347	3.36123	1.51669	4.02546	1.40823	3.17e-05	9.92e-05	yes	LSAMP	limbic system-associated membrane protein precursor	-	-	-	-	-	-	-
ncbi_395687	173	226	133	1534	1617	2004	7.519	7.3	6.303	70.811	62.637	72.354	7.04067	68.6007	3.28444	7.82824e-46	4.60792e-44	MergePeak_6692	129	71	44	169	116	150	2.88799	2.00459	1.31428	5.29506	4.08851	4.93146	2.06895	4.77168	1.2056	1.25e-06	5.05e-06	yes	LSAMP	limbic system-associated membrane protein precursor	-	-	-	-	-	-	-
ncbi_395687	173	226	133	1534	1617	2004	7.519	7.3	6.303	70.811	62.637	72.354	7.04067	68.6007	3.28444	7.82824e-46	4.60792e-44	MergePeak_6693	47	41	40	192	114	181	1.50572	1.6565	1.70976	8.60846	5.74979	8.51536	1.62399	7.62454	2.23111	7.62e-21	1.91e-19	yes	LSAMP	limbic system-associated membrane protein precursor	-	-	-	-	-	-	-
ncbi_395687	173	226	133	1534	1617	2004	7.519	7.3	6.303	70.811	62.637	72.354	7.04067	68.6007	3.28444	7.82824e-46	4.60792e-44	MergePeak_6695	34	42	36	64	77	102	1.65103	2.57209	2.33243	4.34945	5.88665	7.27369	2.18518	5.8366	1.41737	1.52e-06	6.07e-06	yes	LSAMP	limbic system-associated membrane protein precursor	-	-	-	-	-	-	-
ncbi_395687	173	226	133	1534	1617	2004	7.519	7.3	6.303	70.811	62.637	72.354	7.04067	68.6007	3.28444	7.82824e-46	4.60792e-44	MergePeak_6699	6	19	16	82	38	53	0.326959	1.30574	1.1633	6.25365	3.26006	4.24127	0.931997	4.58499	2.29852	8.81e-08	4.31e-07	yes	LSAMP	limbic system-associated membrane protein precursor	-	-	-	-	-	-	-
ncbi_395687	173	226	133	1534	1617	2004	7.519	7.3	6.303	70.811	62.637	72.354	7.04067	68.6007	3.28444	7.82824e-46	4.60792e-44	MergePeak_6701	145	111	75	241	172	229	2.60314	2.51312	1.79647	6.05515	4.86138	6.03731	2.30424	5.65128	1.29428	7.38e-12	6.51e-11	yes	LSAMP	limbic system-associated membrane protein precursor	-	-	-	-	-	-	-
ncbi_395687	173	226	133	1534	1617	2004	7.519	7.3	6.303	70.811	62.637	72.354	7.04067	68.6007	3.28444	7.82824e-46	4.60792e-44	MergePeak_6704	127	73	70	188	133	253	2.4626	1.78514	1.81099	5.10183	4.06016	7.20425	2.01958	5.45542	1.43363	2.5e-10	1.79e-09	yes	LSAMP	limbic system-associated membrane protein precursor	-	-	-	-	-	-	-
ncbi_395687	173	226	133	1534	1617	2004	7.519	7.3	6.303	70.811	62.637	72.354	7.04067	68.6007	3.28444	7.82824e-46	4.60792e-44	MergePeak_6705	27	27	9	39	39	57	1.61119	2.03192	0.716564	3.25706	3.66395	4.99501	1.45323	3.97201	1.45061	0.000384	0.000973	yes	LSAMP	limbic system-associated membrane protein precursor	-	-	-	-	-	-	-
ncbi_395687	173	226	133	1534	1617	2004	7.519	7.3	6.303	70.811	62.637	72.354	7.04067	68.6007	3.28444	7.82824e-46	4.60792e-44	MergePeak_6714	30	37	32	95	46	69	1.5938	2.47898	2.26824	7.06338	3.84742	5.38317	2.11367	5.43133	1.36155	1.8e-05	5.91e-05	yes	LSAMP	limbic system-associated membrane protein precursor	-	-	-	-	-	-	-
ncbi_395704	6	10	9	22	19	34	1.085	1.228	1.314	2.627	1.861	3.078	1.209	2.522	1.06075	0.00386559	0.0142631	MergePeak_59960	164	98	94	334	282	381	4.81693	3.63005	3.68369	13.7294	13.04	16.4335	4.04355	14.4009	1.83247	9.17e-28	4.28e-26	yes	FGF12	fibroblast growth factor 12 isoform X2	-	-	-	-	-	GO:0008083//growth factor activity;GO:0030674//protein binding, bridging;GO:0051015//actin filament binding	GO:0009405//pathogenesis
ncbi_395704	6	10	9	22	19	34	1.085	1.228	1.314	2.627	1.861	3.078	1.209	2.522	1.06075	0.00386559	0.0142631	MergePeak_59961	29	37	17	111	80	127	1.5803	2.54275	1.236	8.4653	6.86329	10.163	1.78635	8.49721	2.24997	3.24e-14	3.87e-13	yes	FGF12	fibroblast growth factor 12 isoform X2	-	-	-	-	-	GO:0008083//growth factor activity;GO:0030674//protein binding, bridging;GO:0051015//actin filament binding	GO:0009405//pathogenesis
ncbi_395704	6	10	9	22	19	34	1.085	1.228	1.314	2.627	1.861	3.078	1.209	2.522	1.06075	0.00386559	0.0142631	MergePeak_59962	100	57	54	295	224	281	2.507	1.80215	1.80625	10.3504	8.84106	10.3452	2.03847	9.84554	2.27199	3.29e-33	2.39e-31	yes	FGF12	fibroblast growth factor 12 isoform X2	-	-	-	-	-	GO:0008083//growth factor activity;GO:0030674//protein binding, bridging;GO:0051015//actin filament binding	GO:0009405//pathogenesis
ncbi_395704	6	10	9	22	19	34	1.085	1.228	1.314	2.627	1.861	3.078	1.209	2.522	1.06075	0.00386559	0.0142631	MergePeak_59963	49	51	36	87	85	99	2.53177	3.32321	2.48176	6.29108	6.9143	7.51175	2.77891	6.90571	1.31327	3.41e-07	1.52e-06	yes	FGF12	fibroblast growth factor 12 isoform X2	-	-	-	-	-	GO:0008083//growth factor activity;GO:0030674//protein binding, bridging;GO:0051015//actin filament binding	GO:0009405//pathogenesis
ncbi_395704	6	10	9	22	19	34	1.085	1.228	1.314	2.627	1.861	3.078	1.209	2.522	1.06075	0.00386559	0.0142631	MergePeak_59964	38	34	24	148	118	144	1.14795	1.29532	0.96734	6.25718	5.61206	6.38822	1.13687	6.08582	2.42038	1.72e-22	5.02e-21	yes	FGF12	fibroblast growth factor 12 isoform X2	-	-	-	-	-	GO:0008083//growth factor activity;GO:0030674//protein binding, bridging;GO:0051015//actin filament binding	GO:0009405//pathogenesis
ncbi_395704	6	10	9	22	19	34	1.085	1.228	1.314	2.627	1.861	3.078	1.209	2.522	1.06075	0.00386559	0.0142631	MergePeak_59975	26	25	12	34	53	33	1.40328	1.70166	0.864136	2.5682	4.50349	2.61556	1.32303	3.22908	1.28728	0.00198	0.00431	yes	FGF12	fibroblast growth factor 12 isoform X2	-	-	-	-	-	GO:0008083//growth factor activity;GO:0030674//protein binding, bridging;GO:0051015//actin filament binding	GO:0009405//pathogenesis
ncbi_395706	428	618	374	1027	1084	1342	51.459	52.389	47.119	117.558	106.228	121.56	50.3223	115.115	1.19381	2.54262e-08	2.10872e-07	MergePeak_50135	153	104	139	376	286	310	4.30007	3.68619	5.21228	14.7894	12.6547	12.7945	4.39952	13.4129	1.6082	1.69e-23	5.47e-22	yes	SCD	stearoyl-CoA desaturase	Metabolism;Environmental Information Processing;Organismal Systems;Organismal Systems;Metabolism;Metabolism	Global and overview maps;Signal transduction;Endocrine system;Aging;Global and overview maps;Lipid metabolism	ko01100//Metabolic pathways;ko04152//AMPK signaling pathway;ko03320//PPAR signaling pathway;ko04212//Longevity regulating pathway - worm;ko01212//Fatty acid metabolism;ko01040//Biosynthesis of unsaturated fatty acids	K00507;K00507;K00507;K00507;K00507;K00507	-	-	GO:0006629//lipid metabolic process
ncbi_395712	25	39	43	97	137	111	1.04	1.074	1.649	3.49	4.104	3.129	1.25433	3.57433	1.51075	9.85192e-08	7.73401e-07	MergePeak_16935	25	26	3	119	94	121	0.775978	1.01775	0.124239	5.16933	4.59344	5.51534	0.639324	5.0927	2.99381	9.94e-06	3.41e-05	yes	ABCB1	ATP binding cassette subfamily B member 1 isoform X2	Human Diseases;Human Diseases;Organismal Systems;Environmental Information Processing	Cancer: overview;Cancer: specific types;Digestive system;Membrane transport	ko05206//MicroRNAs in cancer;ko05226//Gastric cancer;ko04976//Bile secretion;ko02010//ABC transporters	K05658;K05658;K05658;K05658	GO:0005575//cellular_component;GO:0005737//cytoplasm;GO:0005887//integral component of plasma membrane;GO:0009288//bacterial-type flagellum;GO:0009380//excinuclease repair complex;GO:0009898//cytoplasmic side of plasma membrane;GO:0016020//membrane;GO:0016021//integral component of membrane;GO:0043190//ATP-binding cassette (ABC) transporter complex;GO:0055051//ATP-binding cassette (ABC) transport…	GO:0000155//phosphorelay sensor kinase activity;GO:0003723//RNA binding;GO:0003724//RNA helicase activity;GO:0003924//GTPase activity;GO:0003972//RNA ligase (ATP) activity;GO:0004140//dephospho-CoA kinase activity;GO:0004673//protein histidine kinase activity;GO:0005260//channel-conductance-controlling ATPase activity;GO:0005319//lipid transporter activity;GO:0005524//ATP binding;GO:0005525//GTP …	GO:0000160//phosphorelay signal transduction system;GO:0000910//cytokinesis;GO:0001539//cilium or flagellum-dependent cell motility;GO:0002949//tRNA threonylcarbamoyladenosine modification;GO:0006276//plasmid maintenance;GO:0006289//nucleotide-excision repair;GO:0006388//tRNA splicing, via endonucleolytic cleavage and ligation;GO:0006810//transport;GO:0006817//phosphate ion transport;GO:0006824//…
ncbi_395712	25	39	43	97	137	111	1.04	1.074	1.649	3.49	4.104	3.129	1.25433	3.57433	1.51075	9.85192e-08	7.73401e-07	MergePeak_16936	87	53	72	118	108	149	2.49479	1.91668	2.75471	4.73559	4.87573	6.27449	2.38873	5.29527	1.14846	4.59e-07	2e-06	yes	ABCB1	ATP binding cassette subfamily B member 1 isoform X2	Human Diseases;Human Diseases;Organismal Systems;Environmental Information Processing	Cancer: overview;Cancer: specific types;Digestive system;Membrane transport	ko05206//MicroRNAs in cancer;ko05226//Gastric cancer;ko04976//Bile secretion;ko02010//ABC transporters	K05658;K05658;K05658;K05658	GO:0005575//cellular_component;GO:0005737//cytoplasm;GO:0005887//integral component of plasma membrane;GO:0009288//bacterial-type flagellum;GO:0009380//excinuclease repair complex;GO:0009898//cytoplasmic side of plasma membrane;GO:0016020//membrane;GO:0016021//integral component of membrane;GO:0043190//ATP-binding cassette (ABC) transporter complex;GO:0055051//ATP-binding cassette (ABC) transport…	GO:0000155//phosphorelay sensor kinase activity;GO:0003723//RNA binding;GO:0003724//RNA helicase activity;GO:0003924//GTPase activity;GO:0003972//RNA ligase (ATP) activity;GO:0004140//dephospho-CoA kinase activity;GO:0004673//protein histidine kinase activity;GO:0005260//channel-conductance-controlling ATPase activity;GO:0005319//lipid transporter activity;GO:0005524//ATP binding;GO:0005525//GTP …	GO:0000160//phosphorelay signal transduction system;GO:0000910//cytokinesis;GO:0001539//cilium or flagellum-dependent cell motility;GO:0002949//tRNA threonylcarbamoyladenosine modification;GO:0006276//plasmid maintenance;GO:0006289//nucleotide-excision repair;GO:0006388//tRNA splicing, via endonucleolytic cleavage and ligation;GO:0006810//transport;GO:0006817//phosphate ion transport;GO:0006824//…
ncbi_395712	25	39	43	97	137	111	1.04	1.074	1.649	3.49	4.104	3.129	1.25433	3.57433	1.51075	9.85192e-08	7.73401e-07	MergePeak_16937	45	38	36	87	70	99	1.96049	2.08783	2.09259	5.30456	4.80122	6.33382	2.04697	5.47987	1.42065	1.07e-07	5.16e-07	yes	ABCB1	ATP binding cassette subfamily B member 1 isoform X2	Human Diseases;Human Diseases;Organismal Systems;Environmental Information Processing	Cancer: overview;Cancer: specific types;Digestive system;Membrane transport	ko05206//MicroRNAs in cancer;ko05226//Gastric cancer;ko04976//Bile secretion;ko02010//ABC transporters	K05658;K05658;K05658;K05658	GO:0005575//cellular_component;GO:0005737//cytoplasm;GO:0005887//integral component of plasma membrane;GO:0009288//bacterial-type flagellum;GO:0009380//excinuclease repair complex;GO:0009898//cytoplasmic side of plasma membrane;GO:0016020//membrane;GO:0016021//integral component of membrane;GO:0043190//ATP-binding cassette (ABC) transporter complex;GO:0055051//ATP-binding cassette (ABC) transport…	GO:0000155//phosphorelay sensor kinase activity;GO:0003723//RNA binding;GO:0003724//RNA helicase activity;GO:0003924//GTPase activity;GO:0003972//RNA ligase (ATP) activity;GO:0004140//dephospho-CoA kinase activity;GO:0004673//protein histidine kinase activity;GO:0005260//channel-conductance-controlling ATPase activity;GO:0005319//lipid transporter activity;GO:0005524//ATP binding;GO:0005525//GTP …	GO:0000160//phosphorelay signal transduction system;GO:0000910//cytokinesis;GO:0001539//cilium or flagellum-dependent cell motility;GO:0002949//tRNA threonylcarbamoyladenosine modification;GO:0006276//plasmid maintenance;GO:0006289//nucleotide-excision repair;GO:0006388//tRNA splicing, via endonucleolytic cleavage and ligation;GO:0006810//transport;GO:0006817//phosphate ion transport;GO:0006824//…
ncbi_395776	1454	2112	1280	4548	5068	5951	105.768	108.323	97.568	314.976	300.484	326.14	103.886	313.867	1.59515	4.63934e-14	6.55498e-13	MergePeak_26683	84	65	66	291	216	250	1.99941	1.95117	2.09602	9.69377	8.09425	8.73856	2.01553	8.8422	2.13325	3.41e-32	2.28e-30	yes	LHCGR	lutropin-choriogonadotropic hormone receptor precursor	Environmental Information Processing;Environmental Information Processing;Environmental Information Processing;Organismal Systems;Organismal Systems	Signaling molecules and interaction;Signal transduction;Signal transduction;Endocrine system;Endocrine system	ko04080//Neuroactive ligand-receptor interaction;ko04024//cAMP signaling pathway;ko04020//Calcium signaling pathway;ko04917//Prolactin signaling pathway;ko04913//Ovarian steroidogenesis	K04248;K04248;K04248;K04248;K04248	GO:0016021//integral component of membrane	GO:0004930//G-protein coupled receptor activity;GO:0005515//protein binding	GO:0007186//G-protein coupled receptor signaling pathway
ncbi_395817	4796	7368	4567	19444	23498	23677	93.567	101.352	93.365	361.158	373.655	348.014	96.0947	360.942	1.90924	1.25478e-19	2.51109e-18	MergePeak_29936	61	52	51	86	86	105	4.34365	4.66969	4.84534	8.57041	9.64105	10.9797	4.61956	9.7304	1.07474	1.06e-05	3.63e-05	yes	IGF2R	insulin like growth factor 2 receptor	Cellular Processes;Cellular Processes	Transport and catabolism;Transport and catabolism	ko04144//Endocytosis;ko04142//Lysosome	K06564;K06564	-	GO:0005537//mannose binding;GO:0038023//signaling receptor activity	GO:0007041//lysosomal transport
ncbi_395826	8	5	6	35	45	36	0.359	0.158	0.289	1.496	1.646	1.283	0.268667	1.475	2.45683	4.91193e-07	3.53906e-06	MergePeak_45729	116	78	73	182	175	238	2.21884	1.88158	1.86303	4.87211	5.26996	6.68534	1.98782	5.60914	1.49659	2e-14	2.46e-13	yes	GREM1	gremlin-1 precursor	Environmental Information Processing	Signal transduction	ko04350//TGF-beta signaling pathway	K23318	-	-	-
ncbi_395860	15	33	20	486	489	579	2.096	3.251	2.928	64.645	55.685	60.945	2.75833	60.425	4.45328	6.81341e-55	5.41915e-53	MergePeak_5431	71	79	49	130	96	121	1.44797	2.03183	1.33329	3.71041	3.08229	3.6238	1.60437	3.47217	1.11383	1.7e-06	6.69e-06	yes	ST8SIA1	ST8 alpha-N-acetyl-neuraminide alpha-2%2C8-sialyltransferase 1	Metabolism;Metabolism;Metabolism;Metabolism	Global and overview maps;Glycan biosynthesis and metabolism;Glycan biosynthesis and metabolism;Glycan biosynthesis and metabolism	ko01100//Metabolic pathways;ko00601//Glycosphingolipid biosynthesis - lacto and neolacto series;ko00604//Glycosphingolipid biosynthesis - ganglio series;ko00603//Glycosphingolipid biosynthesis - globo and isoglobo series	K03371;K03371;K03371;K03371	-	GO:0008373//sialyltransferase activity	GO:0006486//protein glycosylation
ncbi_395860	15	33	20	486	489	579	2.096	3.251	2.928	64.645	55.685	60.945	2.75833	60.425	4.45328	6.81341e-55	5.41915e-53	MergePeak_5432	12	16	9	82	52	66	0.614405	1.03313	0.614816	5.87578	4.19158	4.96245	0.754116	5.00994	2.73193	5.51e-13	5.62e-12	yes	ST8SIA1	ST8 alpha-N-acetyl-neuraminide alpha-2%2C8-sialyltransferase 1	Metabolism;Metabolism;Metabolism;Metabolism	Global and overview maps;Glycan biosynthesis and metabolism;Glycan biosynthesis and metabolism;Glycan biosynthesis and metabolism	ko01100//Metabolic pathways;ko00601//Glycosphingolipid biosynthesis - lacto and neolacto series;ko00604//Glycosphingolipid biosynthesis - ganglio series;ko00603//Glycosphingolipid biosynthesis - globo and isoglobo series	K03371;K03371;K03371;K03371	-	GO:0008373//sialyltransferase activity	GO:0006486//protein glycosylation
ncbi_395860	15	33	20	486	489	579	2.096	3.251	2.928	64.645	55.685	60.945	2.75833	60.425	4.45328	6.81341e-55	5.41915e-53	MergePeak_5437	93	78	90	139	109	175	2.07655	2.19642	2.68121	4.34363	3.83167	5.73821	2.31806	4.63783	1.00053	3.75e-06	1.39e-05	yes	ST8SIA1	ST8 alpha-N-acetyl-neuraminide alpha-2%2C8-sialyltransferase 1	Metabolism;Metabolism;Metabolism;Metabolism	Global and overview maps;Glycan biosynthesis and metabolism;Glycan biosynthesis and metabolism;Glycan biosynthesis and metabolism	ko01100//Metabolic pathways;ko00601//Glycosphingolipid biosynthesis - lacto and neolacto series;ko00604//Glycosphingolipid biosynthesis - ganglio series;ko00603//Glycosphingolipid biosynthesis - globo and isoglobo series	K03371;K03371;K03371;K03371	-	GO:0008373//sialyltransferase activity	GO:0006486//protein glycosylation
ncbi_395889	3228	4681	2817	9093	9544	10058	48.002	49.08	43.895	128.735	115.677	112.683	46.9923	119.032	1.34085	4.07256e-11	4.43574e-10	MergePeak_63115	50	28	34	83	86	87	1.75438	1.239	1.5917	4.07578	4.75066	4.48283	1.52836	4.43642	1.53741	1.99e-08	1.08e-07	yes	IGF1R	insulin-like growth factor 1 receptor precursor	Human Diseases;Environmental Information Processing;Environmental Information Processing;Cellular Processes;Environmental Information Processing;Human Diseases;Cellular Processes;Environmental Information Processing;Human Diseases;Human Diseases;Environmental Information Processing;Cellular Processes;Human Diseases;Cellular Processes;Environmental Information Processing;Environmental Information …	Cancer: overview;Signal transduction;Signal transduction;Transport and catabolism;Signal transduction;Cancer: overview;Cellular community - eukaryotes;Signal transduction;Cancer: overview;Cancer: specific types;Signal transduction;Cellular community - eukaryotes;Cancer: specific types;Transport and catabolism;Signal transduction;Signal transduction;Signal transduction;Cell growth and death;Cancer…	ko05200//Pathways in cancer;ko04151//PI3K-Akt signaling pathway;ko04010//MAPK signaling pathway;ko04144//Endocytosis;ko04014//Ras signaling pathway;ko05205//Proteoglycans in cancer;ko04510//Focal adhesion;ko04015//Rap1 signaling pathway;ko05202//Transcriptional misregulation in cancer;ko05225//Hepatocellular carcinoma;ko04150//mTOR signaling pathway;ko04550//Signaling pathways regulating pluripot…	K05087;K05087;K05087;K05087;K05087;K05087;K05087;K05087;K05087;K05087;K05087;K05087;K05087;K05087;K05087;K05087;K05087;K05087;K05087;K05087;K05087;K05087;K05087;K05087;K05087;K05087;K05087;K05087;K05087	-	GO:0004672//protein kinase activity;GO:0005515//protein binding;GO:0005524//ATP binding	GO:0006468//protein phosphorylation
ncbi_395889	3228	4681	2817	9093	9544	10058	48.002	49.08	43.895	128.735	115.677	112.683	46.9923	119.032	1.34085	4.07256e-11	4.43574e-10	MergePeak_63116	31	19	19	64	48	61	2.08479	1.61144	1.70484	6.02364	5.08211	6.02434	1.80036	5.71003	1.66521	7.82e-07	3.27e-06	yes	IGF1R	insulin-like growth factor 1 receptor precursor	Human Diseases;Environmental Information Processing;Environmental Information Processing;Cellular Processes;Environmental Information Processing;Human Diseases;Cellular Processes;Environmental Information Processing;Human Diseases;Human Diseases;Environmental Information Processing;Cellular Processes;Human Diseases;Cellular Processes;Environmental Information Processing;Environmental Information …	Cancer: overview;Signal transduction;Signal transduction;Transport and catabolism;Signal transduction;Cancer: overview;Cellular community - eukaryotes;Signal transduction;Cancer: overview;Cancer: specific types;Signal transduction;Cellular community - eukaryotes;Cancer: specific types;Transport and catabolism;Signal transduction;Signal transduction;Signal transduction;Cell growth and death;Cancer…	ko05200//Pathways in cancer;ko04151//PI3K-Akt signaling pathway;ko04010//MAPK signaling pathway;ko04144//Endocytosis;ko04014//Ras signaling pathway;ko05205//Proteoglycans in cancer;ko04510//Focal adhesion;ko04015//Rap1 signaling pathway;ko05202//Transcriptional misregulation in cancer;ko05225//Hepatocellular carcinoma;ko04150//mTOR signaling pathway;ko04550//Signaling pathways regulating pluripot…	K05087;K05087;K05087;K05087;K05087;K05087;K05087;K05087;K05087;K05087;K05087;K05087;K05087;K05087;K05087;K05087;K05087;K05087;K05087;K05087;K05087;K05087;K05087;K05087;K05087;K05087;K05087;K05087;K05087	-	GO:0004672//protein kinase activity;GO:0005515//protein binding;GO:0005524//ATP binding	GO:0006468//protein phosphorylation
ncbi_395889	3228	4681	2817	9093	9544	10058	48.002	49.08	43.895	128.735	115.677	112.683	46.9923	119.032	1.34085	4.07256e-11	4.43574e-10	MergePeak_63117	230	103	127	349	272	309	4.10304	2.31726	3.02281	8.71328	7.63921	8.09496	3.14771	8.14915	1.37235	3.02e-14	3.62e-13	yes	IGF1R	insulin-like growth factor 1 receptor precursor	Human Diseases;Environmental Information Processing;Environmental Information Processing;Cellular Processes;Environmental Information Processing;Human Diseases;Cellular Processes;Environmental Information Processing;Human Diseases;Human Diseases;Environmental Information Processing;Cellular Processes;Human Diseases;Cellular Processes;Environmental Information Processing;Environmental Information …	Cancer: overview;Signal transduction;Signal transduction;Transport and catabolism;Signal transduction;Cancer: overview;Cellular community - eukaryotes;Signal transduction;Cancer: overview;Cancer: specific types;Signal transduction;Cellular community - eukaryotes;Cancer: specific types;Transport and catabolism;Signal transduction;Signal transduction;Signal transduction;Cell growth and death;Cancer…	ko05200//Pathways in cancer;ko04151//PI3K-Akt signaling pathway;ko04010//MAPK signaling pathway;ko04144//Endocytosis;ko04014//Ras signaling pathway;ko05205//Proteoglycans in cancer;ko04510//Focal adhesion;ko04015//Rap1 signaling pathway;ko05202//Transcriptional misregulation in cancer;ko05225//Hepatocellular carcinoma;ko04150//mTOR signaling pathway;ko04550//Signaling pathways regulating pluripot…	K05087;K05087;K05087;K05087;K05087;K05087;K05087;K05087;K05087;K05087;K05087;K05087;K05087;K05087;K05087;K05087;K05087;K05087;K05087;K05087;K05087;K05087;K05087;K05087;K05087;K05087;K05087;K05087;K05087	-	GO:0004672//protein kinase activity;GO:0005515//protein binding;GO:0005524//ATP binding	GO:0006468//protein phosphorylation
ncbi_395889	3228	4681	2817	9093	9544	10058	48.002	49.08	43.895	128.735	115.677	112.683	46.9923	119.032	1.34085	4.07256e-11	4.43574e-10	MergePeak_63120	31	28	12	47	32	42	2.06838	2.35606	1.06826	4.38878	3.36139	4.11524	1.8309	3.95514	1.11118	0.00491	0.00979	yes	IGF1R	insulin-like growth factor 1 receptor precursor	Human Diseases;Environmental Information Processing;Environmental Information Processing;Cellular Processes;Environmental Information Processing;Human Diseases;Cellular Processes;Environmental Information Processing;Human Diseases;Human Diseases;Environmental Information Processing;Cellular Processes;Human Diseases;Cellular Processes;Environmental Information Processing;Environmental Information …	Cancer: overview;Signal transduction;Signal transduction;Transport and catabolism;Signal transduction;Cancer: overview;Cellular community - eukaryotes;Signal transduction;Cancer: overview;Cancer: specific types;Signal transduction;Cellular community - eukaryotes;Cancer: specific types;Transport and catabolism;Signal transduction;Signal transduction;Signal transduction;Cell growth and death;Cancer…	ko05200//Pathways in cancer;ko04151//PI3K-Akt signaling pathway;ko04010//MAPK signaling pathway;ko04144//Endocytosis;ko04014//Ras signaling pathway;ko05205//Proteoglycans in cancer;ko04510//Focal adhesion;ko04015//Rap1 signaling pathway;ko05202//Transcriptional misregulation in cancer;ko05225//Hepatocellular carcinoma;ko04150//mTOR signaling pathway;ko04550//Signaling pathways regulating pluripot…	K05087;K05087;K05087;K05087;K05087;K05087;K05087;K05087;K05087;K05087;K05087;K05087;K05087;K05087;K05087;K05087;K05087;K05087;K05087;K05087;K05087;K05087;K05087;K05087;K05087;K05087;K05087;K05087;K05087	-	GO:0004672//protein kinase activity;GO:0005515//protein binding;GO:0005524//ATP binding	GO:0006468//protein phosphorylation
ncbi_395889	3228	4681	2817	9093	9544	10058	48.002	49.08	43.895	128.735	115.677	112.683	46.9923	119.032	1.34085	4.07256e-11	4.43574e-10	MergePeak_63121	24	20	16	62	47	53	1.78393	1.87481	1.58678	6.44966	5.50004	5.78523	1.74851	5.91165	1.75744	5.12e-07	2.21e-06	yes	IGF1R	insulin-like growth factor 1 receptor precursor	Human Diseases;Environmental Information Processing;Environmental Information Processing;Cellular Processes;Environmental Information Processing;Human Diseases;Cellular Processes;Environmental Information Processing;Human Diseases;Human Diseases;Environmental Information Processing;Cellular Processes;Human Diseases;Cellular Processes;Environmental Information Processing;Environmental Information …	Cancer: overview;Signal transduction;Signal transduction;Transport and catabolism;Signal transduction;Cancer: overview;Cellular community - eukaryotes;Signal transduction;Cancer: overview;Cancer: specific types;Signal transduction;Cellular community - eukaryotes;Cancer: specific types;Transport and catabolism;Signal transduction;Signal transduction;Signal transduction;Cell growth and death;Cancer…	ko05200//Pathways in cancer;ko04151//PI3K-Akt signaling pathway;ko04010//MAPK signaling pathway;ko04144//Endocytosis;ko04014//Ras signaling pathway;ko05205//Proteoglycans in cancer;ko04510//Focal adhesion;ko04015//Rap1 signaling pathway;ko05202//Transcriptional misregulation in cancer;ko05225//Hepatocellular carcinoma;ko04150//mTOR signaling pathway;ko04550//Signaling pathways regulating pluripot…	K05087;K05087;K05087;K05087;K05087;K05087;K05087;K05087;K05087;K05087;K05087;K05087;K05087;K05087;K05087;K05087;K05087;K05087;K05087;K05087;K05087;K05087;K05087;K05087;K05087;K05087;K05087;K05087;K05087	-	GO:0004672//protein kinase activity;GO:0005515//protein binding;GO:0005524//ATP binding	GO:0006468//protein phosphorylation
ncbi_395889	3228	4681	2817	9093	9544	10058	48.002	49.08	43.895	128.735	115.677	112.683	46.9923	119.032	1.34085	4.07256e-11	4.43574e-10	MergePeak_63123	125	50	57	228	126	230	5.25662	2.65171	3.19816	13.4187	8.34197	14.2037	3.70217	11.9881	1.69517	7.17e-06	2.52e-05	yes	IGF1R	insulin-like growth factor 1 receptor precursor	Human Diseases;Environmental Information Processing;Environmental Information Processing;Cellular Processes;Environmental Information Processing;Human Diseases;Cellular Processes;Environmental Information Processing;Human Diseases;Human Diseases;Environmental Information Processing;Cellular Processes;Human Diseases;Cellular Processes;Environmental Information Processing;Environmental Information …	Cancer: overview;Signal transduction;Signal transduction;Transport and catabolism;Signal transduction;Cancer: overview;Cellular community - eukaryotes;Signal transduction;Cancer: overview;Cancer: specific types;Signal transduction;Cellular community - eukaryotes;Cancer: specific types;Transport and catabolism;Signal transduction;Signal transduction;Signal transduction;Cell growth and death;Cancer…	ko05200//Pathways in cancer;ko04151//PI3K-Akt signaling pathway;ko04010//MAPK signaling pathway;ko04144//Endocytosis;ko04014//Ras signaling pathway;ko05205//Proteoglycans in cancer;ko04510//Focal adhesion;ko04015//Rap1 signaling pathway;ko05202//Transcriptional misregulation in cancer;ko05225//Hepatocellular carcinoma;ko04150//mTOR signaling pathway;ko04550//Signaling pathways regulating pluripot…	K05087;K05087;K05087;K05087;K05087;K05087;K05087;K05087;K05087;K05087;K05087;K05087;K05087;K05087;K05087;K05087;K05087;K05087;K05087;K05087;K05087;K05087;K05087;K05087;K05087;K05087;K05087;K05087;K05087	-	GO:0004672//protein kinase activity;GO:0005515//protein binding;GO:0005524//ATP binding	GO:0006468//protein phosphorylation
ncbi_395889	3228	4681	2817	9093	9544	10058	48.002	49.08	43.895	128.735	115.677	112.683	46.9923	119.032	1.34085	4.07256e-11	4.43574e-10	MergePeak_63124	108	73	40	173	125	196	5.58023	4.75676	2.75751	12.5099	10.1681	14.8718	4.36483	12.5166	1.51984	3.29e-10	2.32e-09	yes	IGF1R	insulin-like growth factor 1 receptor precursor	Human Diseases;Environmental Information Processing;Environmental Information Processing;Cellular Processes;Environmental Information Processing;Human Diseases;Cellular Processes;Environmental Information Processing;Human Diseases;Human Diseases;Environmental Information Processing;Cellular Processes;Human Diseases;Cellular Processes;Environmental Information Processing;Environmental Information …	Cancer: overview;Signal transduction;Signal transduction;Transport and catabolism;Signal transduction;Cancer: overview;Cellular community - eukaryotes;Signal transduction;Cancer: overview;Cancer: specific types;Signal transduction;Cellular community - eukaryotes;Cancer: specific types;Transport and catabolism;Signal transduction;Signal transduction;Signal transduction;Cell growth and death;Cancer…	ko05200//Pathways in cancer;ko04151//PI3K-Akt signaling pathway;ko04010//MAPK signaling pathway;ko04144//Endocytosis;ko04014//Ras signaling pathway;ko05205//Proteoglycans in cancer;ko04510//Focal adhesion;ko04015//Rap1 signaling pathway;ko05202//Transcriptional misregulation in cancer;ko05225//Hepatocellular carcinoma;ko04150//mTOR signaling pathway;ko04550//Signaling pathways regulating pluripot…	K05087;K05087;K05087;K05087;K05087;K05087;K05087;K05087;K05087;K05087;K05087;K05087;K05087;K05087;K05087;K05087;K05087;K05087;K05087;K05087;K05087;K05087;K05087;K05087;K05087;K05087;K05087;K05087;K05087	-	GO:0004672//protein kinase activity;GO:0005515//protein binding;GO:0005524//ATP binding	GO:0006468//protein phosphorylation
ncbi_395889	3228	4681	2817	9093	9544	10058	48.002	49.08	43.895	128.735	115.677	112.683	46.9923	119.032	1.34085	4.07256e-11	4.43574e-10	MergePeak_63127	108	87	87	193	129	161	5.63173	5.72134	6.05294	14.0849	10.5903	12.3288	5.80201	12.3347	1.0881	2.22e-08	1.19e-07	yes	IGF1R	insulin-like growth factor 1 receptor precursor	Human Diseases;Environmental Information Processing;Environmental Information Processing;Cellular Processes;Environmental Information Processing;Human Diseases;Cellular Processes;Environmental Information Processing;Human Diseases;Human Diseases;Environmental Information Processing;Cellular Processes;Human Diseases;Cellular Processes;Environmental Information Processing;Environmental Information …	Cancer: overview;Signal transduction;Signal transduction;Transport and catabolism;Signal transduction;Cancer: overview;Cellular community - eukaryotes;Signal transduction;Cancer: overview;Cancer: specific types;Signal transduction;Cellular community - eukaryotes;Cancer: specific types;Transport and catabolism;Signal transduction;Signal transduction;Signal transduction;Cell growth and death;Cancer…	ko05200//Pathways in cancer;ko04151//PI3K-Akt signaling pathway;ko04010//MAPK signaling pathway;ko04144//Endocytosis;ko04014//Ras signaling pathway;ko05205//Proteoglycans in cancer;ko04510//Focal adhesion;ko04015//Rap1 signaling pathway;ko05202//Transcriptional misregulation in cancer;ko05225//Hepatocellular carcinoma;ko04150//mTOR signaling pathway;ko04550//Signaling pathways regulating pluripot…	K05087;K05087;K05087;K05087;K05087;K05087;K05087;K05087;K05087;K05087;K05087;K05087;K05087;K05087;K05087;K05087;K05087;K05087;K05087;K05087;K05087;K05087;K05087;K05087;K05087;K05087;K05087;K05087;K05087	-	GO:0004672//protein kinase activity;GO:0005515//protein binding;GO:0005524//ATP binding	GO:0006468//protein phosphorylation
ncbi_395889	3228	4681	2817	9093	9544	10058	48.002	49.08	43.895	128.735	115.677	112.683	46.9923	119.032	1.34085	4.07256e-11	4.43574e-10	MergePeak_63129	128	87	95	224	198	229	5.40963	4.637	5.35685	13.249	13.1742	14.2125	5.13449	13.5452	1.39949	5.58e-16	8.25e-15	yes	IGF1R	insulin-like growth factor 1 receptor precursor	Human Diseases;Environmental Information Processing;Environmental Information Processing;Cellular Processes;Environmental Information Processing;Human Diseases;Cellular Processes;Environmental Information Processing;Human Diseases;Human Diseases;Environmental Information Processing;Cellular Processes;Human Diseases;Cellular Processes;Environmental Information Processing;Environmental Information …	Cancer: overview;Signal transduction;Signal transduction;Transport and catabolism;Signal transduction;Cancer: overview;Cellular community - eukaryotes;Signal transduction;Cancer: overview;Cancer: specific types;Signal transduction;Cellular community - eukaryotes;Cancer: specific types;Transport and catabolism;Signal transduction;Signal transduction;Signal transduction;Cell growth and death;Cancer…	ko05200//Pathways in cancer;ko04151//PI3K-Akt signaling pathway;ko04010//MAPK signaling pathway;ko04144//Endocytosis;ko04014//Ras signaling pathway;ko05205//Proteoglycans in cancer;ko04510//Focal adhesion;ko04015//Rap1 signaling pathway;ko05202//Transcriptional misregulation in cancer;ko05225//Hepatocellular carcinoma;ko04150//mTOR signaling pathway;ko04550//Signaling pathways regulating pluripot…	K05087;K05087;K05087;K05087;K05087;K05087;K05087;K05087;K05087;K05087;K05087;K05087;K05087;K05087;K05087;K05087;K05087;K05087;K05087;K05087;K05087;K05087;K05087;K05087;K05087;K05087;K05087;K05087;K05087	-	GO:0004672//protein kinase activity;GO:0005515//protein binding;GO:0005524//ATP binding	GO:0006468//protein phosphorylation
ncbi_395889	3228	4681	2817	9093	9544	10058	48.002	49.08	43.895	128.735	115.677	112.683	46.9923	119.032	1.34085	4.07256e-11	4.43574e-10	MergePeak_63133	79	25	33	119	77	115	5.29186	2.11194	2.94933	11.1559	8.12032	11.3125	3.45105	10.1962	1.56293	2.38e-07	1.08e-06	yes	IGF1R	insulin-like growth factor 1 receptor precursor	Human Diseases;Environmental Information Processing;Environmental Information Processing;Cellular Processes;Environmental Information Processing;Human Diseases;Cellular Processes;Environmental Information Processing;Human Diseases;Human Diseases;Environmental Information Processing;Cellular Processes;Human Diseases;Cellular Processes;Environmental Information Processing;Environmental Information …	Cancer: overview;Signal transduction;Signal transduction;Transport and catabolism;Signal transduction;Cancer: overview;Cellular community - eukaryotes;Signal transduction;Cancer: overview;Cancer: specific types;Signal transduction;Cellular community - eukaryotes;Cancer: specific types;Transport and catabolism;Signal transduction;Signal transduction;Signal transduction;Cell growth and death;Cancer…	ko05200//Pathways in cancer;ko04151//PI3K-Akt signaling pathway;ko04010//MAPK signaling pathway;ko04144//Endocytosis;ko04014//Ras signaling pathway;ko05205//Proteoglycans in cancer;ko04510//Focal adhesion;ko04015//Rap1 signaling pathway;ko05202//Transcriptional misregulation in cancer;ko05225//Hepatocellular carcinoma;ko04150//mTOR signaling pathway;ko04550//Signaling pathways regulating pluripot…	K05087;K05087;K05087;K05087;K05087;K05087;K05087;K05087;K05087;K05087;K05087;K05087;K05087;K05087;K05087;K05087;K05087;K05087;K05087;K05087;K05087;K05087;K05087;K05087;K05087;K05087;K05087;K05087;K05087	-	GO:0004672//protein kinase activity;GO:0005515//protein binding;GO:0005524//ATP binding	GO:0006468//protein phosphorylation
ncbi_395889	3228	4681	2817	9093	9544	10058	48.002	49.08	43.895	128.735	115.677	112.683	46.9923	119.032	1.34085	4.07256e-11	4.43574e-10	MergePeak_63139	175	116	122	558	418	494	4.57683	3.826	4.25711	20.4239	17.2109	18.9728	4.21998	18.8692	2.16073	1.93e-53	6.03e-51	yes	IGF1R	insulin-like growth factor 1 receptor precursor	Human Diseases;Environmental Information Processing;Environmental Information Processing;Cellular Processes;Environmental Information Processing;Human Diseases;Cellular Processes;Environmental Information Processing;Human Diseases;Human Diseases;Environmental Information Processing;Cellular Processes;Human Diseases;Cellular Processes;Environmental Information Processing;Environmental Information …	Cancer: overview;Signal transduction;Signal transduction;Transport and catabolism;Signal transduction;Cancer: overview;Cellular community - eukaryotes;Signal transduction;Cancer: overview;Cancer: specific types;Signal transduction;Cellular community - eukaryotes;Cancer: specific types;Transport and catabolism;Signal transduction;Signal transduction;Signal transduction;Cell growth and death;Cancer…	ko05200//Pathways in cancer;ko04151//PI3K-Akt signaling pathway;ko04010//MAPK signaling pathway;ko04144//Endocytosis;ko04014//Ras signaling pathway;ko05205//Proteoglycans in cancer;ko04510//Focal adhesion;ko04015//Rap1 signaling pathway;ko05202//Transcriptional misregulation in cancer;ko05225//Hepatocellular carcinoma;ko04150//mTOR signaling pathway;ko04550//Signaling pathways regulating pluripot…	K05087;K05087;K05087;K05087;K05087;K05087;K05087;K05087;K05087;K05087;K05087;K05087;K05087;K05087;K05087;K05087;K05087;K05087;K05087;K05087;K05087;K05087;K05087;K05087;K05087;K05087;K05087;K05087;K05087	-	GO:0004672//protein kinase activity;GO:0005515//protein binding;GO:0005524//ATP binding	GO:0006468//protein phosphorylation
ncbi_395889	3228	4681	2817	9093	9544	10058	48.002	49.08	43.895	128.735	115.677	112.683	46.9923	119.032	1.34085	4.07256e-11	4.43574e-10	MergePeak_63141	190	138	126	285	231	234	10.5229	9.63873	9.31064	22.0904	20.1416	19.0316	9.82408	20.4212	1.05567	1.87e-11	1.56e-10	yes	IGF1R	insulin-like growth factor 1 receptor precursor	Human Diseases;Environmental Information Processing;Environmental Information Processing;Cellular Processes;Environmental Information Processing;Human Diseases;Cellular Processes;Environmental Information Processing;Human Diseases;Human Diseases;Environmental Information Processing;Cellular Processes;Human Diseases;Cellular Processes;Environmental Information Processing;Environmental Information …	Cancer: overview;Signal transduction;Signal transduction;Transport and catabolism;Signal transduction;Cancer: overview;Cellular community - eukaryotes;Signal transduction;Cancer: overview;Cancer: specific types;Signal transduction;Cellular community - eukaryotes;Cancer: specific types;Transport and catabolism;Signal transduction;Signal transduction;Signal transduction;Cell growth and death;Cancer…	ko05200//Pathways in cancer;ko04151//PI3K-Akt signaling pathway;ko04010//MAPK signaling pathway;ko04144//Endocytosis;ko04014//Ras signaling pathway;ko05205//Proteoglycans in cancer;ko04510//Focal adhesion;ko04015//Rap1 signaling pathway;ko05202//Transcriptional misregulation in cancer;ko05225//Hepatocellular carcinoma;ko04150//mTOR signaling pathway;ko04550//Signaling pathways regulating pluripot…	K05087;K05087;K05087;K05087;K05087;K05087;K05087;K05087;K05087;K05087;K05087;K05087;K05087;K05087;K05087;K05087;K05087;K05087;K05087;K05087;K05087;K05087;K05087;K05087;K05087;K05087;K05087;K05087;K05087	-	GO:0004672//protein kinase activity;GO:0005515//protein binding;GO:0005524//ATP binding	GO:0006468//protein phosphorylation
ncbi_395889	3228	4681	2817	9093	9544	10058	48.002	49.08	43.895	128.735	115.677	112.683	46.9923	119.032	1.34085	4.07256e-11	4.43574e-10	MergePeak_63142	334	209	274	746	545	576	5.85964	4.62414	6.41363	18.3165	15.053	14.8397	5.63247	16.0697	1.5125	3.21e-29	1.68e-27	yes	IGF1R	insulin-like growth factor 1 receptor precursor	Human Diseases;Environmental Information Processing;Environmental Information Processing;Cellular Processes;Environmental Information Processing;Human Diseases;Cellular Processes;Environmental Information Processing;Human Diseases;Human Diseases;Environmental Information Processing;Cellular Processes;Human Diseases;Cellular Processes;Environmental Information Processing;Environmental Information …	Cancer: overview;Signal transduction;Signal transduction;Transport and catabolism;Signal transduction;Cancer: overview;Cellular community - eukaryotes;Signal transduction;Cancer: overview;Cancer: specific types;Signal transduction;Cellular community - eukaryotes;Cancer: specific types;Transport and catabolism;Signal transduction;Signal transduction;Signal transduction;Cell growth and death;Cancer…	ko05200//Pathways in cancer;ko04151//PI3K-Akt signaling pathway;ko04010//MAPK signaling pathway;ko04144//Endocytosis;ko04014//Ras signaling pathway;ko05205//Proteoglycans in cancer;ko04510//Focal adhesion;ko04015//Rap1 signaling pathway;ko05202//Transcriptional misregulation in cancer;ko05225//Hepatocellular carcinoma;ko04150//mTOR signaling pathway;ko04550//Signaling pathways regulating pluripot…	K05087;K05087;K05087;K05087;K05087;K05087;K05087;K05087;K05087;K05087;K05087;K05087;K05087;K05087;K05087;K05087;K05087;K05087;K05087;K05087;K05087;K05087;K05087;K05087;K05087;K05087;K05087;K05087;K05087	-	GO:0004672//protein kinase activity;GO:0005515//protein binding;GO:0005524//ATP binding	GO:0006468//protein phosphorylation
ncbi_395889	3228	4681	2817	9093	9544	10058	48.002	49.08	43.895	128.735	115.677	112.683	46.9923	119.032	1.34085	4.07256e-11	4.43574e-10	MergePeak_63143	58	37	33	148	78	122	4.38815	3.53033	3.33117	15.6709	9.29072	13.5548	3.74988	12.8388	1.77559	2.95e-11	2.4e-10	yes	IGF1R	insulin-like growth factor 1 receptor precursor	Human Diseases;Environmental Information Processing;Environmental Information Processing;Cellular Processes;Environmental Information Processing;Human Diseases;Cellular Processes;Environmental Information Processing;Human Diseases;Human Diseases;Environmental Information Processing;Cellular Processes;Human Diseases;Cellular Processes;Environmental Information Processing;Environmental Information …	Cancer: overview;Signal transduction;Signal transduction;Transport and catabolism;Signal transduction;Cancer: overview;Cellular community - eukaryotes;Signal transduction;Cancer: overview;Cancer: specific types;Signal transduction;Cellular community - eukaryotes;Cancer: specific types;Transport and catabolism;Signal transduction;Signal transduction;Signal transduction;Cell growth and death;Cancer…	ko05200//Pathways in cancer;ko04151//PI3K-Akt signaling pathway;ko04010//MAPK signaling pathway;ko04144//Endocytosis;ko04014//Ras signaling pathway;ko05205//Proteoglycans in cancer;ko04510//Focal adhesion;ko04015//Rap1 signaling pathway;ko05202//Transcriptional misregulation in cancer;ko05225//Hepatocellular carcinoma;ko04150//mTOR signaling pathway;ko04550//Signaling pathways regulating pluripot…	K05087;K05087;K05087;K05087;K05087;K05087;K05087;K05087;K05087;K05087;K05087;K05087;K05087;K05087;K05087;K05087;K05087;K05087;K05087;K05087;K05087;K05087;K05087;K05087;K05087;K05087;K05087;K05087;K05087	-	GO:0004672//protein kinase activity;GO:0005515//protein binding;GO:0005524//ATP binding	GO:0006468//protein phosphorylation
ncbi_395901	3	2	1	263	307	348	0.163	0.077	0.057	13.64	13.631	14.283	0.099	13.8513	7.12838	3.78778e-30	1.21574e-28	MergePeak_65278	102	58	46	178	139	177	3.70951	2.66014	2.23204	9.0597	7.95851	9.45295	2.86723	8.82372	1.62173	2.01e-13	2.17e-12	yes	KCNG4	potassium voltage-gated channel subfamily G member 4	-	-	-	-	GO:0016020//membrane	GO:0005216//ion channel activity	GO:0006811//ion transport;GO:0051260//protein homooligomerization;GO:0055085//transmembrane transport
ncbi_395901	3	2	1	263	307	348	0.163	0.077	0.057	13.64	13.631	14.283	0.099	13.8513	7.12838	3.78778e-30	1.21574e-28	MergePeak_65279	73	40	43	266	167	255	2.31244	1.59797	1.81738	11.7926	8.32848	11.8622	1.90926	10.6611	2.48127	8.52e-30	4.68e-28	yes	KCNG4	potassium voltage-gated channel subfamily G member 4	-	-	-	-	GO:0016020//membrane	GO:0005216//ion channel activity	GO:0006811//ion transport;GO:0051260//protein homooligomerization;GO:0055085//transmembrane transport
ncbi_395901	3	2	1	263	307	348	0.163	0.077	0.057	13.64	13.631	14.283	0.099	13.8513	7.12838	3.78778e-30	1.21574e-28	MergePeak_65280	99	59	48	125	126	161	5.9921	4.50356	3.87627	10.5884	12.0065	14.3103	4.79064	12.3017	1.36057	4.02e-09	2.42e-08	yes	KCNG4	potassium voltage-gated channel subfamily G member 4	-	-	-	-	GO:0016020//membrane	GO:0005216//ion channel activity	GO:0006811//ion transport;GO:0051260//protein homooligomerization;GO:0055085//transmembrane transport
ncbi_395901	3	2	1	263	307	348	0.163	0.077	0.057	13.64	13.631	14.283	0.099	13.8513	7.12838	3.78778e-30	1.21574e-28	MergePeak_65281	287	181	176	450	362	451	4.0065	3.18656	3.27812	8.79172	7.95596	9.24566	3.49039	8.66445	1.31172	2.72e-21	7.14e-20	yes	KCNG4	potassium voltage-gated channel subfamily G member 4	-	-	-	-	GO:0016020//membrane	GO:0005216//ion channel activity	GO:0006811//ion transport;GO:0051260//protein homooligomerization;GO:0055085//transmembrane transport
ncbi_395901	3	2	1	263	307	348	0.163	0.077	0.057	13.64	13.631	14.283	0.099	13.8513	7.12838	3.78778e-30	1.21574e-28	MergePeak_65282	36	45	22	107	49	78	2.02021	3.18469	1.6472	8.40343	4.32904	6.42788	2.28403	6.38678	1.48351	5.02e-06	1.82e-05	yes	KCNG4	potassium voltage-gated channel subfamily G member 4	-	-	-	-	GO:0016020//membrane	GO:0005216//ion channel activity	GO:0006811//ion transport;GO:0051260//protein homooligomerization;GO:0055085//transmembrane transport
ncbi_395901	3	2	1	263	307	348	0.163	0.077	0.057	13.64	13.631	14.283	0.099	13.8513	7.12838	3.78778e-30	1.21574e-28	MergePeak_65283	124	87	96	156	159	183	2.89459	2.56121	2.98996	5.09645	5.84337	6.27328	2.81525	5.7377	1.02721	5.01e-08	2.55e-07	yes	KCNG4	potassium voltage-gated channel subfamily G member 4	-	-	-	-	GO:0016020//membrane	GO:0005216//ion channel activity	GO:0006811//ion transport;GO:0051260//protein homooligomerization;GO:0055085//transmembrane transport
ncbi_395902	7	17	13	65	59	70	0.332	0.892	0.65	3.635	3.085	2.891	0.624667	3.20367	2.35857	7.68688e-09	6.7785e-08	MergePeak_19497	78	69	84	548	425	538	1.43062	1.59602	2.0556	14.0666	12.2721	14.4907	1.69408	13.6098	3.00607	6.07e-79	9.25e-76	yes	KCNG2	potassium voltage-gated channel subfamily G member 2 isoform X1	-	-	-	-	GO:0016020//membrane;GO:0016021//integral component of membrane	GO:0003674//molecular_function;GO:0005216//ion channel activity	GO:0006811//ion transport;GO:0030436//asexual sporulation;GO:0051260//protein homooligomerization;GO:0055085//transmembrane transport
ncbi_395902	7	17	13	65	59	70	0.332	0.892	0.65	3.635	3.085	2.891	0.624667	3.20367	2.35857	7.68688e-09	6.7785e-08	MergePeak_19498	163	54	58	340	218	357	4.18548	1.74869	1.98708	12.2184	8.81283	13.4618	2.64041	11.4977	2.12251	9e-07	3.73e-06	yes	KCNG2	potassium voltage-gated channel subfamily G member 2 isoform X1	-	-	-	-	GO:0016020//membrane;GO:0016021//integral component of membrane	GO:0003674//molecular_function;GO:0005216//ion channel activity	GO:0006811//ion transport;GO:0030436//asexual sporulation;GO:0051260//protein homooligomerization;GO:0055085//transmembrane transport
ncbi_395925	66	104	60	573	691	675	3.904	4.136	3.178	29.32	29.6	28.9	3.73933	29.2733	2.96873	1.41491e-35	5.76754e-34	MergePeak_83353	64	46	25	132	104	142	1.4481	1.31262	0.754725	4.17996	3.70471	4.71831	1.17182	4.20099	1.84198	8.65e-13	8.63e-12	yes	KCNJ5	Potassium inwardly rectifying channel subfamily J member 5%2C transcript variant X3	Organismal Systems;Organismal Systems;Organismal Systems;Organismal Systems;Organismal Systems;Organismal Systems;Human Diseases;Organismal Systems;Organismal Systems	Endocrine system;Nervous system;Environmental adaptation;Nervous system;Endocrine system;Nervous system;Substance dependence;Endocrine system;Endocrine system	ko04921//Oxytocin signaling pathway;ko04723//Retrograde endocannabinoid signaling;ko04713//Circadian entrainment;ko04728//Dopaminergic synapse;ko04915//Estrogen signaling pathway;ko04726//Serotonergic synapse;ko05032//Morphine addiction;ko04925//Aldosterone synthesis and secretion;ko04929//GnRH secretion	K04999;K04999;K04999;K04999;K04999;K04999;K04999;K04999;K04999	GO:0016020//membrane	GO:0005216//ion channel activity	GO:0006811//ion transport;GO:0055085//transmembrane transport
ncbi_395925	66	104	60	573	691	675	3.904	4.136	3.178	29.32	29.6	28.9	3.73933	29.2733	2.96873	1.41491e-35	5.76754e-34	MergePeak_83355	98	90	65	668	496	541	2.49002	2.88389	2.20353	23.7537	19.8408	20.1861	2.52581	21.2602	3.07334	3.35e-90	1.14e-86	yes	KCNJ5	Potassium inwardly rectifying channel subfamily J member 5%2C transcript variant X3	Organismal Systems;Organismal Systems;Organismal Systems;Organismal Systems;Organismal Systems;Organismal Systems;Human Diseases;Organismal Systems;Organismal Systems	Endocrine system;Nervous system;Environmental adaptation;Nervous system;Endocrine system;Nervous system;Substance dependence;Endocrine system;Endocrine system	ko04921//Oxytocin signaling pathway;ko04723//Retrograde endocannabinoid signaling;ko04713//Circadian entrainment;ko04728//Dopaminergic synapse;ko04915//Estrogen signaling pathway;ko04726//Serotonergic synapse;ko05032//Morphine addiction;ko04925//Aldosterone synthesis and secretion;ko04929//GnRH secretion	K04999;K04999;K04999;K04999;K04999;K04999;K04999;K04999;K04999	GO:0016020//membrane	GO:0005216//ion channel activity	GO:0006811//ion transport;GO:0055085//transmembrane transport
ncbi_395925	66	104	60	573	691	675	3.904	4.136	3.178	29.32	29.6	28.9	3.73933	29.2733	2.96873	1.41491e-35	5.76754e-34	MergePeak_83359	61	24	16	180	131	190	3.10447	1.54038	1.08644	12.8206	10.4961	14.2	1.91043	12.5056	2.7106	2.2e-21	5.8e-20	yes	KCNJ5	Potassium inwardly rectifying channel subfamily J member 5%2C transcript variant X3	Organismal Systems;Organismal Systems;Organismal Systems;Organismal Systems;Organismal Systems;Organismal Systems;Human Diseases;Organismal Systems;Organismal Systems	Endocrine system;Nervous system;Environmental adaptation;Nervous system;Endocrine system;Nervous system;Substance dependence;Endocrine system;Endocrine system	ko04921//Oxytocin signaling pathway;ko04723//Retrograde endocannabinoid signaling;ko04713//Circadian entrainment;ko04728//Dopaminergic synapse;ko04915//Estrogen signaling pathway;ko04726//Serotonergic synapse;ko05032//Morphine addiction;ko04925//Aldosterone synthesis and secretion;ko04929//GnRH secretion	K04999;K04999;K04999;K04999;K04999;K04999;K04999;K04999;K04999	GO:0016020//membrane	GO:0005216//ion channel activity	GO:0006811//ion transport;GO:0055085//transmembrane transport
ncbi_395925	66	104	60	573	691	675	3.904	4.136	3.178	29.32	29.6	28.9	3.73933	29.2733	2.96873	1.41491e-35	5.76754e-34	MergePeak_83361	75	82	44	118	80	133	2.43964	3.36386	1.90961	5.37185	4.0969	6.35322	2.57104	5.27399	1.03654	4.8e-05	0.000145	yes	KCNJ5	Potassium inwardly rectifying channel subfamily J member 5%2C transcript variant X3	Organismal Systems;Organismal Systems;Organismal Systems;Organismal Systems;Organismal Systems;Organismal Systems;Human Diseases;Organismal Systems;Organismal Systems	Endocrine system;Nervous system;Environmental adaptation;Nervous system;Endocrine system;Nervous system;Substance dependence;Endocrine system;Endocrine system	ko04921//Oxytocin signaling pathway;ko04723//Retrograde endocannabinoid signaling;ko04713//Circadian entrainment;ko04728//Dopaminergic synapse;ko04915//Estrogen signaling pathway;ko04726//Serotonergic synapse;ko05032//Morphine addiction;ko04925//Aldosterone synthesis and secretion;ko04929//GnRH secretion	K04999;K04999;K04999;K04999;K04999;K04999;K04999;K04999;K04999	GO:0016020//membrane	GO:0005216//ion channel activity	GO:0006811//ion transport;GO:0055085//transmembrane transport
ncbi_395925	66	104	60	573	691	675	3.904	4.136	3.178	29.32	29.6	28.9	3.73933	29.2733	2.96873	1.41491e-35	5.76754e-34	MergePeak_83363	52	31	37	72	81	127	1.46389	1.10059	1.38975	2.83672	3.58997	5.25034	1.31808	3.89234	1.5622	7.51e-08	3.71e-07	yes	KCNJ5	Potassium inwardly rectifying channel subfamily J member 5%2C transcript variant X3	Organismal Systems;Organismal Systems;Organismal Systems;Organismal Systems;Organismal Systems;Organismal Systems;Human Diseases;Organismal Systems;Organismal Systems	Endocrine system;Nervous system;Environmental adaptation;Nervous system;Endocrine system;Nervous system;Substance dependence;Endocrine system;Endocrine system	ko04921//Oxytocin signaling pathway;ko04723//Retrograde endocannabinoid signaling;ko04713//Circadian entrainment;ko04728//Dopaminergic synapse;ko04915//Estrogen signaling pathway;ko04726//Serotonergic synapse;ko05032//Morphine addiction;ko04925//Aldosterone synthesis and secretion;ko04929//GnRH secretion	K04999;K04999;K04999;K04999;K04999;K04999;K04999;K04999;K04999	GO:0016020//membrane	GO:0005216//ion channel activity	GO:0006811//ion transport;GO:0055085//transmembrane transport
ncbi_395925	66	104	60	573	691	675	3.904	4.136	3.178	29.32	29.6	28.9	3.73933	29.2733	2.96873	1.41491e-35	5.76754e-34	MergePeak_83364	294	161	146	526	452	397	5.61095	3.87503	3.71767	14.0492	13.5809	11.1265	4.40121	12.9189	1.55351	4.02e-22	1.14e-20	yes	KCNJ5	Potassium inwardly rectifying channel subfamily J member 5%2C transcript variant X3	Organismal Systems;Organismal Systems;Organismal Systems;Organismal Systems;Organismal Systems;Organismal Systems;Human Diseases;Organismal Systems;Organismal Systems	Endocrine system;Nervous system;Environmental adaptation;Nervous system;Endocrine system;Nervous system;Substance dependence;Endocrine system;Endocrine system	ko04921//Oxytocin signaling pathway;ko04723//Retrograde endocannabinoid signaling;ko04713//Circadian entrainment;ko04728//Dopaminergic synapse;ko04915//Estrogen signaling pathway;ko04726//Serotonergic synapse;ko05032//Morphine addiction;ko04925//Aldosterone synthesis and secretion;ko04929//GnRH secretion	K04999;K04999;K04999;K04999;K04999;K04999;K04999;K04999;K04999	GO:0016020//membrane	GO:0005216//ion channel activity	GO:0006811//ion transport;GO:0055085//transmembrane transport
ncbi_395947	9	13	10	61	65	59	0.162	0.165	0.183	1.019	0.913	0.766	0.17	0.899333	2.40332	1.29071e-09	1.22927e-08	MergePeak_15615	92	56	55	377	268	301	1.72283	1.32252	1.37418	9.88036	7.90113	8.27747	1.47317	8.68632	2.55982	1.71e-44	2.98e-42	yes	Scn5a	sodium voltage-gated channel alpha subunit 5%2C transcript variant X5	Organismal Systems	Circulatory system	ko04261//Adrenergic signaling in cardiomyocytes	K04838	GO:0001518//voltage-gated sodium channel complex;GO:0016020//membrane	GO:0005216//ion channel activity;GO:0005248//voltage-gated sodium channel activity;GO:0005515//protein binding	GO:0006811//ion transport;GO:0006814//sodium ion transport;GO:0055085//transmembrane transport
ncbi_395947	9	13	10	61	65	59	0.162	0.165	0.183	1.019	0.913	0.766	0.17	0.899333	2.40332	1.29071e-09	1.22927e-08	MergePeak_15616	41	45	38	258	219	186	1.32857	1.83896	1.64291	11.7003	11.1724	8.85098	1.60348	10.5746	2.72132	8.88e-36	7.84e-34	yes	Scn5a	sodium voltage-gated channel alpha subunit 5%2C transcript variant X5	Organismal Systems	Circulatory system	ko04261//Adrenergic signaling in cardiomyocytes	K04838	GO:0001518//voltage-gated sodium channel complex;GO:0016020//membrane	GO:0005216//ion channel activity;GO:0005248//voltage-gated sodium channel activity;GO:0005515//protein binding	GO:0006811//ion transport;GO:0006814//sodium ion transport;GO:0055085//transmembrane transport
ncbi_395947	9	13	10	61	65	59	0.162	0.165	0.183	1.019	0.913	0.766	0.17	0.899333	2.40332	1.29071e-09	1.22927e-08	MergePeak_15617	40	35	34	141	102	109	0.96019	1.05956	1.08894	4.7369	3.85477	3.84239	1.03623	4.14469	1.99992	1.53e-15	2.15e-14	yes	Scn5a	sodium voltage-gated channel alpha subunit 5%2C transcript variant X5	Organismal Systems	Circulatory system	ko04261//Adrenergic signaling in cardiomyocytes	K04838	GO:0001518//voltage-gated sodium channel complex;GO:0016020//membrane	GO:0005216//ion channel activity;GO:0005248//voltage-gated sodium channel activity;GO:0005515//protein binding	GO:0006811//ion transport;GO:0006814//sodium ion transport;GO:0055085//transmembrane transport
ncbi_395947	9	13	10	61	65	59	0.162	0.165	0.183	1.019	0.913	0.766	0.17	0.899333	2.40332	1.29071e-09	1.22927e-08	MergePeak_15618	46	13	11	74	55	48	2.13	0.759144	0.679583	4.79546	4.00945	3.26392	1.18957	4.02294	1.75781	1.66e-05	5.46e-05	yes	Scn5a	sodium voltage-gated channel alpha subunit 5%2C transcript variant X5	Organismal Systems	Circulatory system	ko04261//Adrenergic signaling in cardiomyocytes	K04838	GO:0001518//voltage-gated sodium channel complex;GO:0016020//membrane	GO:0005216//ion channel activity;GO:0005248//voltage-gated sodium channel activity;GO:0005515//protein binding	GO:0006811//ion transport;GO:0006814//sodium ion transport;GO:0055085//transmembrane transport
ncbi_395947	9	13	10	61	65	59	0.162	0.165	0.183	1.019	0.913	0.766	0.17	0.899333	2.40332	1.29071e-09	1.22927e-08	MergePeak_15619	139	108	109	270	174	226	4.45308	4.36345	4.65909	12.1056	8.776	10.6324	4.49188	10.5047	1.22564	3.91e-12	3.58e-11	yes	Scn5a	sodium voltage-gated channel alpha subunit 5%2C transcript variant X5	Organismal Systems	Circulatory system	ko04261//Adrenergic signaling in cardiomyocytes	K04838	GO:0001518//voltage-gated sodium channel complex;GO:0016020//membrane	GO:0005216//ion channel activity;GO:0005248//voltage-gated sodium channel activity;GO:0005515//protein binding	GO:0006811//ion transport;GO:0006814//sodium ion transport;GO:0055085//transmembrane transport
ncbi_395947	9	13	10	61	65	59	0.162	0.165	0.183	1.019	0.913	0.766	0.17	0.899333	2.40332	1.29071e-09	1.22927e-08	MergePeak_15620	27	28	23	49	52	47	1.52526	1.9948	1.73355	3.87396	4.62472	3.89903	1.7512	4.13257	1.23869	0.000255	0.000669	yes	Scn5a	sodium voltage-gated channel alpha subunit 5%2C transcript variant X5	Organismal Systems	Circulatory system	ko04261//Adrenergic signaling in cardiomyocytes	K04838	GO:0001518//voltage-gated sodium channel complex;GO:0016020//membrane	GO:0005216//ion channel activity;GO:0005248//voltage-gated sodium channel activity;GO:0005515//protein binding	GO:0006811//ion transport;GO:0006814//sodium ion transport;GO:0055085//transmembrane transport
ncbi_395947	9	13	10	61	65	59	0.162	0.165	0.183	1.019	0.913	0.766	0.17	0.899333	2.40332	1.29071e-09	1.22927e-08	MergePeak_15621	11	10	5	55	60	73	0.546689	0.626769	0.331548	3.8255	4.69461	5.32781	0.501669	4.61597	3.20183	2.88e-14	3.47e-13	yes	Scn5a	sodium voltage-gated channel alpha subunit 5%2C transcript variant X5	Organismal Systems	Circulatory system	ko04261//Adrenergic signaling in cardiomyocytes	K04838	GO:0001518//voltage-gated sodium channel complex;GO:0016020//membrane	GO:0005216//ion channel activity;GO:0005248//voltage-gated sodium channel activity;GO:0005515//protein binding	GO:0006811//ion transport;GO:0006814//sodium ion transport;GO:0055085//transmembrane transport
ncbi_395947	9	13	10	61	65	59	0.162	0.165	0.183	1.019	0.913	0.766	0.17	0.899333	2.40332	1.29071e-09	1.22927e-08	MergePeak_15622	13	4	6	42	46	54	0.812973	0.315466	0.500625	3.67587	4.52889	4.95912	0.543021	4.38796	3.01447	3.02e-10	2.14e-09	yes	Scn5a	sodium voltage-gated channel alpha subunit 5%2C transcript variant X5	Organismal Systems	Circulatory system	ko04261//Adrenergic signaling in cardiomyocytes	K04838	GO:0001518//voltage-gated sodium channel complex;GO:0016020//membrane	GO:0005216//ion channel activity;GO:0005248//voltage-gated sodium channel activity;GO:0005515//protein binding	GO:0006811//ion transport;GO:0006814//sodium ion transport;GO:0055085//transmembrane transport
ncbi_395960	423	502	219	1745	1961	2250	21.137	17.716	11.457	83.342	80.688	85.062	16.77	83.0307	2.30776	2.54249e-11	2.80293e-10	MergePeak_75592	199	140	136	329	304	309	3.7724	3.34698	3.43979	8.72847	9.07275	8.60203	3.51972	8.80108	1.32222	7.8e-20	1.76e-18	yes	NR5A1	steroidogenic factor 1 isoform X1	Human Diseases;Organismal Systems	Endocrine and metabolic disease;Endocrine system	ko04934//Cushing syndrome;ko04927//Cortisol synthesis and secretion	K08560;K08560	-	GO:0003700//transcription factor activity, sequence-specific DNA binding;GO:0004519//endonuclease activity;GO:0008270//zinc ion binding;GO:0043565//sequence-specific DNA binding	GO:0006355//regulation of transcription, DNA-templated
ncbi_395961	41	59	34	5069	5662	6033	1.432	1.517	1.335	188.364	184.457	179.012	1.428	183.944	7.00913	6.81092e-191	3.70173e-187	MergePeak_55622	108	98	64	286	229	288	3.36455	3.85025	2.66018	12.4694	11.2315	13.1757	3.29166	12.2922	1.90086	1.22e-26	5.19e-25	yes	NR5A2	nuclear receptor subfamily 5 group A member 2 isoform X4	Human Diseases	Endocrine and metabolic disease	ko04950//Maturity onset diabetes of the young	K08027	-	GO:0003700//transcription factor activity, sequence-specific DNA binding;GO:0008270//zinc ion binding;GO:0043565//sequence-specific DNA binding	GO:0006355//regulation of transcription, DNA-templated
ncbi_395961	41	59	34	5069	5662	6033	1.432	1.517	1.335	188.364	184.457	179.012	1.428	183.944	7.00913	6.81092e-191	3.70173e-187	MergePeak_55625	27	27	19	102	85	153	1.70738	2.15323	1.60306	9.02704	8.46227	14.2081	1.82122	10.5658	2.53642	2.91e-17	4.94e-16	yes	NR5A2	nuclear receptor subfamily 5 group A member 2 isoform X4	Human Diseases	Endocrine and metabolic disease	ko04950//Maturity onset diabetes of the young	K08027	-	GO:0003700//transcription factor activity, sequence-specific DNA binding;GO:0008270//zinc ion binding;GO:0043565//sequence-specific DNA binding	GO:0006355//regulation of transcription, DNA-templated
ncbi_395961	41	59	34	5069	5662	6033	1.432	1.517	1.335	188.364	184.457	179.012	1.428	183.944	7.00913	6.81092e-191	3.70173e-187	MergePeak_55626	80	47	43	348	321	363	2.68473	1.98915	1.92534	16.3444	16.9596	17.8894	2.19974	17.0645	2.95559	1.43e-59	6.32e-57	yes	NR5A2	nuclear receptor subfamily 5 group A member 2 isoform X4	Human Diseases	Endocrine and metabolic disease	ko04950//Maturity onset diabetes of the young	K08027	-	GO:0003700//transcription factor activity, sequence-specific DNA binding;GO:0008270//zinc ion binding;GO:0043565//sequence-specific DNA binding	GO:0006355//regulation of transcription, DNA-templated
ncbi_395961	41	59	34	5069	5662	6033	1.432	1.517	1.335	188.364	184.457	179.012	1.428	183.944	7.00913	6.81092e-191	3.70173e-187	MergePeak_55627	8	7	21	62	50	86	0.511618	0.564565	1.79186	5.54914	5.03416	8.07667	0.956014	6.21999	2.70181	1.07e-10	8.09e-10	yes	NR5A2	nuclear receptor subfamily 5 group A member 2 isoform X4	Human Diseases	Endocrine and metabolic disease	ko04950//Maturity onset diabetes of the young	K08027	-	GO:0003700//transcription factor activity, sequence-specific DNA binding;GO:0008270//zinc ion binding;GO:0043565//sequence-specific DNA binding	GO:0006355//regulation of transcription, DNA-templated
ncbi_395961	41	59	34	5069	5662	6033	1.432	1.517	1.335	188.364	184.457	179.012	1.428	183.944	7.00913	6.81092e-191	3.70173e-187	MergePeak_55629	140	80	63	233	205	231	6.42989	4.63368	3.86051	14.9765	14.8228	15.5799	4.97469	15.1264	1.60439	1.93e-16	3.01e-15	yes	NR5A2	nuclear receptor subfamily 5 group A member 2 isoform X4	Human Diseases	Endocrine and metabolic disease	ko04950//Maturity onset diabetes of the young	K08027	-	GO:0003700//transcription factor activity, sequence-specific DNA binding;GO:0008270//zinc ion binding;GO:0043565//sequence-specific DNA binding	GO:0006355//regulation of transcription, DNA-templated
ncbi_395961	41	59	34	5069	5662	6033	1.432	1.517	1.335	188.364	184.457	179.012	1.428	183.944	7.00913	6.81092e-191	3.70173e-187	MergePeak_55630	172	100	117	209	209	218	8.52323	6.24936	7.73553	14.4944	16.3051	15.8639	7.50271	15.5545	1.05184	1.83e-09	1.16e-08	yes	NR5A2	nuclear receptor subfamily 5 group A member 2 isoform X4	Human Diseases	Endocrine and metabolic disease	ko04950//Maturity onset diabetes of the young	K08027	-	GO:0003700//transcription factor activity, sequence-specific DNA binding;GO:0008270//zinc ion binding;GO:0043565//sequence-specific DNA binding	GO:0006355//regulation of transcription, DNA-templated
ncbi_395980	1	6	7	74	102	90	0.084	0.356	0.618	5.934	7.002	5.711	0.352667	6.21567	4.13953	5.05694e-17	8.60682e-16	MergePeak_89608	25	27	13	63	29	58	1.43136	1.94955	0.993075	5.04811	2.61402	4.87659	1.458	4.17957	1.51937	0.000102	0.000288	yes	RORB	RAR related orphan receptor B	Organismal Systems	Environmental adaptation	ko04710//Circadian rhythm	K08533	-	GO:0003700//transcription factor activity, sequence-specific DNA binding;GO:0008270//zinc ion binding;GO:0043565//sequence-specific DNA binding	GO:0006355//regulation of transcription, DNA-templated
[truncated: 2,036 more rows]

## Sheet: Supplementary Table S10
Four-Quadrant Plot showing concordant decrease in chromatin accessibility and gene expression
[truncated: 1,248 more rows]

[truncated: 1 more sheets: Supplementary Table S11]
